# Supplementary material for: Cell Wall Remodeling in Abscission Zone Cells during Ethylene-Promoted Fruit Abscission in Citrus
Source: Front Plant Sci. 2017 Feb 8;8:126. doi: 10.3389/fpls.2017.00126 (PMC5296326; doi:10.3389/fpls.2017.00126)
Supplement: Table S1 — Specific primers used for sqRT-PCR. [file Table1.XLSX]

## Sheet: AZ-C
EST	Description & Unigene	Ath Orthologue	M 12h	SE 12h	P-Value 12h	M 24h	SE 24h	P-Value 24h
IC0AAA21BB04	F7F22.5 (unigene aIC0AAA21BB04RM1_c)	AT1G42430	0.651	0.154	0.0116	0.864	0.154286	0.00164
C31803B09	At1g12050/F12F1_8 (unigene aCL5809Contig1)	AT1G12050	0.833	0.188	0.009	0.834	0.187838	0.00707
IC0AAA57AH08	Adenylyl-sulfate kinase	AT4G39940	0.884	0.11	0.000239	0.673	0.109788	0.000913
C31605A08	OSJNBa0016O02.17 protein (unigene aC31605A08EF_c)	AT5G48290	1.44	0.206	0.000608	1.09	0.20566	0.00237
KN0AAQ3YE20	T13O15.7 protein (unigene aCL7617Contig1)	AT5G14890	0.606	0.169	0.0257	0.606	0.168802	0.0224
C18019H04	no annotation available (unigene aC18019H04Rv_c)	0	2.05	0.522	0.0162	1.69	0.52322	0.0368
C18010F11	T15F16.6 protein (unigene aCL2730Contig1)	AT4G08570	1.67	0.416	0.0146	2.01	0.416149	0.00425
C16012G12	CDR1 (unigene aC16012G12SK_c)	AT5G33340	1.3	0.186	0.000608	0.695	0.186327	0.0183
C02002A11	Phenylalanine ammonia-lyase 1 (unigene aC02002A11SK_c)	AT3G10340	2.33	0.314	0.000421	1.22	0.312821	0.0145
KN0AAQ7YG10	HEN4 (unigene aCL5326Contig1)	AT5G64390	0.53	0.158	0.0342	0.625	0.157828	0.0133
C05808E01	ChaC-like family protein-like (unigene aCL283Contig1)	AT4G31290	0.859	0.212	0.0138	1.23	0.212069	0.00129
C02015B08	Squalene monooxygenase 2 (unigene aC02015B08SK_c)	AT4G37760	1.26	0.24	0.00336	1.32	0.24	0.00186
C34205C03	Cinnamoyl-CoA reductase-like protein (unigene aCL8119Contig1)	AT4G30470	0.939	0.26	0.0247	1.39	0.259813	0.00223
IC0AAA39DF01	Low-temperature-induced 65 kDa protein (unigene aCL4559Contig1)	AT5G52300	1.71	0.355	0.00555	1.16	0.35474	0.0348
IC0AAA30AA06	Expressed protein (unigene aCL6117Contig1)	AT2G21970	0.802	0.199	0.0144	0.85	0.198598	0.0087
IC0AAA23DG05	no annotation available (unigene aIC0AAA23DG05RM1_c)	0	1.12	0.243	0.00721	0.924	0.243158	0.0166
C31008A11	Protein At1g51745 (unigene aC31008A11EF_c)	AT1G51745	0.553	0.158	0.0282	0.611	0.157881	0.015
C04027F04	Branched-chain alpha keto-acid dehydrogenase E1 alpha subunit-like protein (unigene aCL5464Contig1)	AT5G09300	0.882	0.199	0.00889	0.614	0.198706	0.045
IC0AAA43BH09	Calcium-dependent protein kinase CDPK1444 (unigene aIC0AAA43BH09RM1_c)	AT2G17890	0.505	0.146	0.0302	0.507	0.146532	0.0265
C06052C01	Ethylene-forming-enzyme-like dioxygenase-like protein (unigene aCL4464Contig1)	AT5G20400	1.66	0.471	0.0368	1.5	0.445104	0.0407
IC0AAA59BC12	no annotation available (unigene aCL19Contig9)	AT5G53300	0.632	0.172	0.023	0.613	0.172191	0.0232
KN0AAQ6YB20	no annotation available (unigene aKN0AAQ6YB20RM1_c)	AT2G15900	0.621	0.114	0.00282	0.562	0.11446	0.00383
IC0AAA97CA04	Peptidylprolyl isomerase (Cyclophilin)-like (unigene aIC0AAA97CA04RM1_c)	AT5G67530	0.837	0.149	0.0023	0.657	0.14898	0.00733
C08011F10	no annotation available (unigene aC08011F10SK_c)	0	0.97	0.206	0.00638	1.15	0.206463	0.0017
C20009E09	Chloroplast thylakoidal processing peptidase (unigene aC20009E09SK_c)	AT2G30440	1.17	0.186	0.00114	1.06	0.186292	0.00149
C08005B06	60S ribosomal protein L13a (unigene aC08005B06SK_c)	AT3G24830	1.36	0.21	0.000932	0.925	0.209751	0.00728
KN0AAI1AH03	Expressed protein (unigene aKN0AAI1AH03FM2_c)	AT3G48860	0.728	0.223	0.0389	1.22	0.223035	0.00191
KN0AAP4YA18	no annotation available (unigene aKN0AAP4YA18FM1_c)	AT4G30720	0.665	0.166	0.0148	0.63	0.165789	0.0166
KN0AAL3BH12	Heparanase-like protein 3 precursor (unigene aCL8240Contig1)	AT5G34940	1.15	0.203	0.00265	1.17	0.204188	0.00168
IC0AAA91DF06	Putative senescence-associated-like protein (unigene aIC0AAA91DF06RM1_c)	AT3G43230	0.593	0.171	0.0295	0.608	0.171268	0.0234
C31106A10	no annotation available (unigene aC31106A10EF_c)	0	1.19	0.278	0.0118	1.14	0.277372	0.012
C06018A03	Sperm protein-like (unigene aC06018A03SK_c)	AT4G03200	0.973	0.191	0.00415	0.634	0.191541	0.0329
C04033H06	NAC domain protein NAC4 (unigene aCL35Contig5)	AT4G27410	2.3	0.317	0.000496	1.85	0.316781	0.00125
IC0AAA65CG07	40S ribosomal protein S13 (unigene aIC0AAA65CG07RM1_c)	AT4G00100	0.838	0.2	0.0118	0.875	0.199772	0.00761
KN0AAK1AB03	no annotation available (unigene aCL9Contig22)	0	2.48	0.324	0.000336	1.35	0.322967	0.00994
C08024A12	Emb|CAB82975.1 (unigene aCL2203Contig1)	AT5G02020	2.42	0.46	0.00337	1.98	0.458333	0.00833
IC0AAA34AA03	Putative proton myo-inositol transporter (unigene aCL3921Contig2)	AT1G30220	1.09	0.22	0.00484	0.952	0.219861	0.00816
IC0AAA35CE05	Homoserine dehydrogenase (unigene aIC0AAA35CE05RM2_c)	AT1G31230	0.747	0.195	0.0186	0.705	0.194751	0.0213
C08002E04	Short-chain dehydrogenase/reductase SDR (unigene aC08002E04SK_c)	AT1G54870	1.3	0.284	0.00746	1.51	0.284369	0.00236
IC0AAA7BE08	Predicted protein (unigene aIC0AAA7BE08RM1_c)	0	1.04	0.277	0.0204	1.08	0.278351	0.0148
IC0AAA94CE02	no annotation available (unigene aIC0AAA94CE02RM1_c)	0	0.703	0.195	0.0249	0.633	0.194769	0.036
C01005C12	Mitogen-activated protein kinase (unigene aCL9386Contig1)	AT5G58350	1.6	0.438	0.0232	1.55	0.437853	0.0239
C34202H09	Rab GTPase interacting factor (unigene aC34202H09EF_c)	0	1.99	0.323	0.00196	1.95	0.32392	0.00152
KN0AAQ10YH20	no annotation available (unigene aKN0AAQ10YH20RM1_c)	0	0.679	0.179	0.0197	0.54	0.178808	0.0498
IC0AAA55CC11	Predicted protein (unigene aIC0AAA55CC11RM1_c)	0	0.594	0.186	0.0429	0.614	0.186061	0.0333
IC0AAA68AG08	Ubiquinol-cytochrome c reductase-like protein (unigene aIC0AAA68AG08RM1_c)	AT4G32470	0.744	0.154	0.00543	0.914	0.153613	0.00111
IC0AAA7DA02	Similarity to protein kinase (unigene aIC0AAA7DA02RM1_c)	AT5G58520	0.794	0.231	0.0312	0.801	0.231503	0.0267
C31206D06	L3 Ribosomal protein (unigene aCL8291Contig1)	AT1G61580	0.899	0.227	0.0158	0.933	0.227007	0.0109
C34103F08	Gb|AAF51525.1 (unigene aC34103F08EF_c)	AT5G67220	0.955	0.139	0.000669	0.942	0.139143	0.000478
C02014G12	no annotation available (unigene aC02014G12SK_c)	0	0.833	0.23	0.0243	0.727	0.229338	0.0406
C18008F02	NADPH-dependent FMN reductase (unigene aCL8541Contig1)	AT3G27890	1.26	0.254	0.0047	1.16	0.254945	0.00606
C31703F03	Sucrose synthase (unigene aCL923Contig1)	AT4G02280	0.971	0.203	0.00655	1.07	0.181356	0.00141
C34210D03	At1g62600/T3P18_16 (unigene aCL576Contig1)	AT1G62600	0.696	0.197	0.0275	0.598	0.19736	0.0489
IC0AAA26DC05	Anthocyanin 5-aromatic acyltransferase-like protein (unigene aCL4806Contig1)	AT3G29590	0.931	0.267	0.0289	0.966	0.266851	0.0214
C19005A01	no annotation available (unigene aC19005A01T7_c)	AT1G10370	1.78	0.488	0.0234	2.23	0.489035	0.00599
IC0AAA46CB07	Predicted protein (unigene aIC0AAA46CB07RM1_c)	0	0.572	0.154	0.0214	0.571	0.153495	0.0187
IC0AAA19CA02	Polygalacturonase (unigene aCL1063Contig1)	AT3G57790	0.884	0.202	0.00968	0.95	0.202559	0.00513
IC0AAA57CA06	Expressed protein (unigene aIC0AAA57CA06RM1_c)	AT5G04860	0.975	0.308	0.0441	1.05	0.307018	0.0281
IC0AAA41BB03	Betaine aldehyde dehydrogenase	AT3G66658	1.26	0.235	0.003	1.09	0.234409	0.00544
C31303F07	Glutathione S-transferase GST 22 (unigene aC31303F07EF_c)	AT2G30860	1.44	0.352	0.0132	1.17	0.351351	0.0321
C06016D07	Mitogen-activated protein kinase (unigene aCL8779Contig1)	AT5G58350	2.45	0.353	0.000632	2.68	0.353096	0.000214
KN0AAI1BB01	no annotation available (unigene aKN0AAI1BB01FM2_c)	AT5G17280	0.983	0.2	0.00505	0.635	0.199686	0.0399
KN0AAP9YM02	no annotation available (unigene aKN0AAP9YM02FM1_c)	AT5G58720	0.738	0.195	0.0199	0.856	0.194989	0.00756
C34003H04	Methionine aminopeptidase 1A (unigene aCL8852Contig1)	AT2G45240	0.958	0.161	0.0016	0.715	0.160674	0.00699
C05075G10	Putative amino acid transport protein (unigene aCL4668Contig1)	AT4G38250	0.847	0.231	0.0232	0.796	0.231395	0.0273
KN0AAP7YD16	Pyruvate decarboxylase isozyme 1 (unigene aKN0AAP7YD16FM1_c)	AT5G54960	1.56	0.271	0.00201	1.8	0.271493	0.000544
C07010G07	Glutathione S-transferase GST 22 (unigene aCL7288Contig1)	AT2G30860	1.07	0.282	0.0199	0.858	0.282237	0.0481
IC0AAA15AE09	Lustrin A-like (unigene aIC0AAA15AE09RM1_c)	AT5G20590	1.08	0.247	0.00966	1.15	0.247845	0.00546
C05072A03	no annotation available (unigene aC05072A03SK_c)	AT4G24200	0.973	0.215	0.00781	0.99	0.214286	0.00566
C08033F02	no annotation available (unigene aC08033F02SK_c)	0	1.41	0.246	0.00205	1.47	0.245409	0.00106
IC0AAA51CD08	F7H2.8 protein (unigene aIC0AAA51CD08RM1_c)	AT4G23840	0.544	0.158	0.031	0.551	0.158333	0.026
IC0AAA36CG11	Protein At4g34430 (unigene aIC0AAA36CG11RM1_c)	AT4G34430	0.69	0.214	0.0408	0.668	0.214103	0.0431
C08029G05	no annotation available (unigene aC08029G05SK_c)	0	0.953	0.25	0.0193	0.761	0.250329	0.0484
C16015A09	expressed protein (unigene aC16015A09SK_c)	AT1G13360	1.26	0.303	0.0121	1.28	0.303318	0.00945
C05811H10	no annotation available (unigene aCL2116Contig1)	0	2.84	0.306	8.53e-05	4.07	0.306015	4.23e-06
IC0AAA56BH04	no annotation available (unigene aIC0AAA56BH04RM1_c)	AT4G23050	0.498	0.115	0.01	0.592	0.114729	0.00282
IC0AAA40AC01	Putative CTP synthetase (unigene aIC0AAA40AC01RM1_c)	AT1G30820	0.912	0.199	0.00747	1.36	0.199706	0.000466
IC0AAA1AH12	F11M15.22 protein (unigene aCL4796Contig2)	AT2G31670	0.889	0.187	0.00594	0.676	0.18674	0.0214
C18015F07	Protein At4g32440 (unigene aC18015F07Rv_c)	AT4G32440	2.68	0.441	0.00317	3.05	0.441389	0.00115
C16014H07	Similarity to heat shock transcription factor (unigene aCL1967Contig1)	AT3G24520	1.07	0.279	0.0184	1.01	0.278237	0.0209
C08028B10	Protein At4g11655 (unigene aC08028B10SK_c)	AT4G11655	0.931	0.194	0.00573	0.609	0.193949	0.0424
KN0AAP4YO15	CBL-interacting serine/threonine-protein kinase 1 (unigene aCL6668Contig1)	AT3G17510	0.596	0.177	0.0337	0.834	0.17707	0.00502
KN0AAQ1YG09	Expansin-like protein B (unigene aKN0AAQ1YG09RM1_c)	AT4G17030	1.69	0.237	0.000548	1.4	0.236486	0.00116
IC0AAA29CH04	Putative selenium-binding protein (unigene aIC0AAA29CH04RM1_c)	AT2G03880	0.861	0.256	0.0342	0.866	0.256213	0.03
C18010B08	no annotation available (unigene aC18010B08Rv_c)	0	1.42	0.406	0.0289	1.56	0.407311	0.0158
C19004B01	no annotation available (unigene aC19004B01T7_c)	0	1.38	0.278	0.00485	1.09	0.277354	0.0138
C31304B05	no annotation available (unigene aC31304B05EF_c)	0	0.552	0.141	0.0164	0.546	0.140722	0.0148
IC0AAA36BH10	no annotation available (unigene aCL7860Contig1)	0	0.548	0.14	0.017	0.549	0.140409	0.0143
IC0AAA91DH02	Arabidopsis thaliana genomic DNA	AT5G50900	0.928	0.175	0.00321	0.676	0.17513	0.0152
C05065D12	Two-component response regulator-like APRR7 (unigene aCL5484Contig1)	AT5G02810	0.732	0.189	0.0177	0.687	0.189256	0.021
C05075H06	Putative auxin-regulated protein (unigene aCL2793Contig1)	AT2G46370	1.09	0.294	0.0221	0.935	0.294025	0.0398
KN0AAP4YE21	no annotation available (unigene aKN0AAP4YE21FM1_c)	0	1.75	0.241	0.000493	1.7	0.240113	0.000353
C31204H07	tr|O94564 Schizosaccharomyces pombe Alcohol dehydrogenase (unigene aC31204H07EF_c)	AT1G23740	1.08	0.188	0.00196	0.652	0.187896	0.0262
IC0AAA91CH06	Pm27 protein (unigene aCL4910Contig1)	AT1G68140	0.665	0.13	0.00402	0.498	0.130366	0.016
C02006C07	Nodulin-like protein (unigene aC02006C07SK_c)	AT5G07050	1.09	0.22	0.00488	1.1	0.219124	0.00336
C02007A09	24-methylenesterol C-methyltransferase 2 (unigene aCL1316Contig1)	AT1G20330	1.35	0.252	0.00299	1.53	0.251645	0.000969
C02021F02	Class III HD-Zip protein 8 (unigene aCL6460Contig1)	AT1G52150	1.27	0.225	0.00222	0.999	0.225508	0.00708
C02017D01	MADS box protein 26 (unigene aCL8484Contig1)	AT5G20240	0.741	0.204	0.0242	0.617	0.204305	0.0494
IC0AAA19AA05	GTP-binding protein At2g22870 (unigene aIC0AAA19AA05RM1_c)	AT2G22870	1.01	0.263	0.0182	1.19	0.262693	0.00626
C02024B11	no annotation available (unigene aC02024B11SK_c)	0	0.843	0.19	0.00892	0.679	0.190196	0.0228
IC0AAA2DG03	Glycosyl hydrolase	0	0.549	0.175	0.0454	0.686	0.174555	0.0139
C08002B08	vacuolar protein sorting 4b (unigene aC08002B08SK_c)	AT2G27600	0.641	0.15	0.0107	0.504	0.149555	0.0303
KN0AAK1BA04	no annotation available (unigene aKN0AAK1BA04FM2_c)	0	1.03	0.242	0.0111	0.788	0.241718	0.0352
IC0AAA12DG11	no annotation available (unigene aCL8841Contig1)	0	1.19	0.248	0.00571	1.1	0.247748	0.00704
C31404B06	Arabidopsis thaliana genomic DNA	AT5G23230	1.55	0.24	0.000939	1.06	0.239278	0.00708
C31109E06	no annotation available (unigene aCL4390Contig1)	0	1.64	0.416	0.0161	2.11	0.415354	0.00313
IC0AAA72AD04	AT5g16110 (unigene aCL213Contig4)	AT5G16110	0.907	0.184	0.00504	0.672	0.18411	0.0206
C05811E12	no annotation available (unigene aC05811E12SK_c)	0	2.34	0.562	0.046	2.87	0.487267	0.014
C06016D12	YSL transporter 3 (unigene aCL3975Contig1)	AT5G53550	1.33	0.341	0.0175	1.31	0.34026	0.0155
C05072E11	F11M21.31 protein (unigene aCL4269Contig1)	AT1G03760	1.69	0.303	0.0024	1.62	0.302239	0.0022
C34108C10	Gb|AAC35225.1 (unigene aC34108C10EF_c)	AT3G15930	0.667	0.194	0.0306	0.749	0.19354	0.0151
IC0AAA79BA06	no annotation available (unigene aIC0AAA79BA06RM1_c)	0	0.671	0.198	0.0332	0.93	0.198294	0.00512
IC0AAA33DG06	no annotation available (unigene aCL7550Contig1)	0	0.833	0.19	0.00955	0.781	0.190024	0.0109
IC0AAA49CH06	no annotation available (unigene aIC0AAA49CH06RM1_c)	0	1.22	0.221	0.00256	0.984	0.220628	0.00688
C05065H05	OSJNBb0079B02.4 protein (unigene aCL6858Contig1)	AT5G64830	0.582	0.175	0.0359	0.537	0.17549	0.0468
IC0AAA2AH10	UPI00004D3118 (unigene aIC0AAA2AH10RM1_c)	AT2G37680	0.974	0.2	0.00525	0.915	0.199782	0.00587
C08033C08	no annotation available (unigene aC08033C08SK_c)	0	1	0.306	0.038	0.972	0.30566	0.0398
C08037H04	Nam-like protein 3 (unigene aCL267Contig2)	AT1G01720	2.39	0.472	0.00778	2.66	0.528827	0.00633
IC0AAA41BF10	no annotation available (unigene aIC0AAA41BF10RM1_c)	0	0.795	0.223	0.0262	0.759	0.222581	0.0286
IC0AAA68DG06	Arabidopsis thaliana genomic DNA	AT5G48390	0.74	0.146	0.00421	0.845	0.146194	0.00132
C04018D06	Glutamine synthetase (unigene aC04018D06SK_c)	AT3G17820	0.76	0.216	0.0279	0.675	0.216346	0.0434
IC0AAA52AF07	AP2/EREBP transcription factor ERF-2 (unigene aCL1363Contig3)	AT3G16770	1.35	0.203	0.000795	0.81	0.203518	0.0129
C16013G05	Gb|AAC64874.1 (unigene aC16013G05SK_c)	AT5G41120	0.944	0.193	0.0052	0.804	0.192806	0.0101
IC0AAA65DG05	F3H7.14 protein (unigene aIC0AAA65DG05RM1_c)	AT4G10520	0.574	0.164	0.0286	0.549	0.163881	0.0313
C34208G06	RIB40 genomic DNA	AT5G27850	0.858	0.148	0.00189	0.8	0.147601	0.00203
C32104F09	Cytochrome P450 monooxygenase CYP98A (unigene aC32104F09EF_c)	AT2G40890	1.03	0.198	0.00371	0.647	0.198466	0.0352
IC0AAA51AD01	F27F5.22 (unigene aCL8340Contig1)	AT1G45150	0.826	0.198	0.0121	0.797	0.197767	0.0121
C31209B11	no annotation available (unigene aC31209B11EF_c)	0	1.45	0.36	0.0174	1.17	0.358896	0.0402
IC0AAA45AB08	At1g73750/F25P22_17 (unigene aCL1549Contig1)	AT1G73750	0.623	0.132	0.00629	0.687	0.132115	0.00267
C31401H10	Beta Galactosidase-like protein (unigene aCL4443Contig1)	AT3G54440	0.711	0.193	0.0226	0.947	0.192872	0.00385
C34204B05	Monooxygenase 2 (unigene aCL3426Contig1)	AT4G38540	2.08	0.37	0.00228	1.15	0.369775	0.0437
IC0AAA57DH12	AT5g66850/MUD21_11 (unigene aIC0AAA57DH12RM1_c)	AT5G66850	0.661	0.179	0.0222	0.655	0.178962	0.0202
KN0AAQ10YP18	Putative cation transporter (unigene aKN0AAQ10YP18RM1_c)	AT4G31290	0.857	0.188	0.00755	1.15	0.188216	0.000939
IC0AAA99CA12	Transport protein Sec61 (unigene aIC0AAA99CA12RM1_c)	AT1G78720	0.819	0.23	0.0262	0.715	0.229904	0.0436
KN0AAB1AF08	Methylthioribose kinase (unigene aCL3452Contig1)	AT1G49820	0.785	0.209	0.0206	0.782	0.209091	0.0181
IC0AAA10DH07	Thioredoxin-like 1 (unigene aIC0AAA10DH07RM1_c)	AT1G08570	1.29	0.219	0.00179	0.76	0.21902	0.0264
C34004C09	MYBR2 (unigene aCL795Contig2)	AT3G16350	0.763	0.174	0.00935	0.537	0.173226	0.0446
KN0AAQ1YJ09	no annotation available (unigene aCL753Contig1)	AT5G44060	0.862	0.172	0.00454	0.64	0.172043	0.0187
KN0AAQ6YM10	Ribosomal protein L4 (unigene aCL3885Contig1)	AT3G09630	1.85	0.343	0.00293	1.87	0.342491	0.00192
C04035C12	no annotation available (unigene aC04035C12SK_c)	0	1.72	0.433	0.0154	2.06	0.433684	0.00473
C05055G09	At4g33550 (unigene aCL2501Contig1)	AT4G33550	0.708	0.183	0.0177	0.554	0.182838	0.0488
IC0AAA21DH01	AG-motif binding protein-4 (unigene aCL908Contig1)	AT5G66320	0.778	0.228	0.0321	0.793	0.22853	0.0262
C16014C04	no annotation available (unigene aC16014C04SK_c)	0	0.994	0.242	0.0131	1.09	0.243304	0.00664
IC0AAA7AC03	T10O24.21 (unigene aIC0AAA7AC03RM1_c)	AT1G10580	0.836	0.207	0.0143	0.65	0.207006	0.0422
IC0AAA42DG01	Putative leucine-rich repeat protein (unigene aCL748Contig2)	AT4G03010	0.798	0.194	0.013	0.761	0.193639	0.014
IC0AAA93AA02	no annotation available (unigene aIC0AAA93AA02RM1_c)	AT5G62990	1.04	0.229	0.00769	0.951	0.22971	0.0104
C04034C07	Clt1 (unigene aCL231Contig1)	AT3G05890	0.934	0.242	0.0181	1.08	0.242697	0.00696
C31601D12	6-phosphogluconate dehydrogenase (unigene aCL6Contig9)	AT3G02360	0.698	0.16	0.00959	0.674	0.159716	0.00938
IC0AAA19AG04	UVB-resistance protein UVR8 (unigene aCL4751Contig1)	AT5G63860	0.897	0.241	0.0215	1.39	0.240901	0.00134
IC0AAA88AA07	Importin beta (unigene aCL6001Contig1)	AT5G53480	0.653	0.209	0.046	0.71	0.208824	0.0288
IC0AAA83DG03	Threonyl-tRNA synthetase	AT5G26830	0.608	0.16	0.0195	0.762	0.160084	0.00466
IC0AAA62BE03	F20B24.18 (unigene aIC0AAA62BE03RM1_c)	AT5G18460	0.542	0.142	0.019	0.518	0.141918	0.0205
C04015E06	no annotation available (unigene aC04015E06SK_c)	0	1.25	0.199	0.00116	0.802	0.199502	0.0122
C34100G10	Thioredoxin H (unigene aCL18Contig3)	AT3G51030	1.35	0.248	0.00277	0.87	0.247863	0.0249
C08009C04	UPI000045BC62	AT1G54870	0.734	0.149	0.00498	0.526	0.149008	0.0242
IC0AAA22BA01	Protein phosphotase 2a 65kd regulatory sububit (unigene aCL7923Contig1)	AT1G25490	1.03	0.287	0.0258	0.988	0.287209	0.0272
C31401G07	no annotation available (unigene aCL1329Contig1)	0	1.11	0.337	0.0387	1.36	0.338308	0.0134
C34001D01	BHLH transcription factor PTF1-like protein (unigene aCL1231Contig2)	AT2G24260	0.688	0.144	0.00577	0.898	0.14368	0.000818
C04016D08	UDP-xylose phenolic glycosyltransferase (unigene aCL99Contig1)	AT1G05680	1.85	0.435	0.0111	2.25	0.435203	0.00279
C20007C05	Arabidopsis thaliana genomic DNA	AT5G51510	1.71	0.386	0.0091	1.78	0.386117	0.00568
IC0AAA23CH01	no annotation available (unigene aIC0AAA23CH01RM1_c)	0	1.03	0.245	0.0116	0.869	0.244789	0.0236
KN0AAQ4YG13	Predicted tRNA-splicing endonuclease subunit (unigene aKN0AAQ4YG13RM1_c)	0	1.23	0.221	0.00242	1.38	0.2208	0.000816
KN0AAP1YA04	Transcription initiation factor IIA gamma chain (unigene aCL5775Contig1)	AT4G24440	1.2	0.22	0.00276	1.45	0.2207	0.000566
C08023B04	L19 (unigene aC08023B04SK_c)	AT1G02780	1.5	0.421	0.0265	2.51	0.421141	0.0011
C05807D10	Putative CCCH-type zinc finger protein (unigene aC05807D10SK_c)	AT2G41900	0.899	0.251	0.0292	0.933	0.224279	0.0124
C31604G06	F20P5.26 protein (unigene aCL711Contig3)	AT1G70000	0.982	0.263	0.0212	0.806	0.263399	0.0468
C06016D11	60S ribosomal protein L37 (unigene aC06016D11SK_c)	AT3G16080	0.738	0.236	0.046	1.03	0.234624	0.00756
C31208H10	no annotation available (unigene aC31208H10EF_c)	0	1.47	0.308	0.00674	0.995	0.30805	0.0393
C31203D11	Homogentisate geranylgeranyl transferase (unigene aC31203D11EF_c)	AT2G18950	1.11	0.276	0.0149	0.844	0.276721	0.0474
KN0AAP8YN01	Auxin response factor 17 (unigene aKN0AAP8YN01FM1_c)	AT1G77850	1.1	0.204	0.00285	0.769	0.203979	0.0174
C34101A10	Splice isoform 2 of Q9FUR2 (unigene aCL2899Contig1)	AT4G18010	1.1	0.278	0.0161	1.46	0.278626	0.00254
C01017A05	Amine oxidase (unigene aC01017A05SK_c)	AT4G12290	0.951	0.237	0.0149	0.778	0.237195	0.0346
IC0AAA31DA04	no annotation available (unigene aIC0AAA31DA04RM1_c)	0	0.617	0.165	0.0212	0.551	0.16497	0.0317
C31301E05	expressed protein (unigene aCL2139Contig1)	AT5G64510	0.961	0.173	0.00244	0.67	0.173127	0.0151
C06022B06	Glutathione S-transferase (unigene aCL110Contig2)	AT1G10360	1.71	0.329	0.00362	1.13	0.328488	0.0273
IC0AAA20BF04	Putative cytochrome P450 (unigene aCL4717Contig1)	AT4G12300	0.906	0.19	0.00894	0.811	0.190376	0.0125
IC0AAA55DG09	Similarity to DNA binding protein PCF1 (unigene aCL780Contig1)	AT5G51910	0.951	0.151	0.00114	1.39	0.151251	4.59e-05
C04017D04	Putative ribonucleotide reductase (unigene aC04017D04SK_c)	AT2G21790	0.772	0.224	0.0306	0.794	0.224294	0.0239
C18023G08	Nodulin-like protein (unigene aCL696Contig2)	AT1G80530	0.907	0.259	0.0285	0.915	0.259207	0.0243
IC0AAA19CD10	Vacuolar assembly/sorting protein VPS16 (unigene aIC0AAA19CD10RM1_c)	AT2G38020	1.35	0.265	0.00407	1.26	0.265263	0.00474
C31208A08	Pathogenesis-related protein 4b (unigene aCL7071Contig1)	AT3G04720	0.854	0.249	0.0316	1.17	0.248936	0.00508
C01001B07	At2g17400 (unigene aCL3741Contig1)	AT2G17410	1.34	0.297	0.00804	1.61	0.298148	0.00207
C31601E05	Pyrrolidone carboxyl peptidase-like protein (unigene aCL236Contig2)	AT1G23440	1.34	0.284	0.00623	1.69	0.284034	0.00112
IC0AAA71BF05	Emb|CAB72177.1 (unigene aCL3997Contig1)	AT5G58530	0.61	0.159	0.0187	0.756	0.159158	0.00474
IC0AAA81AD09	Cytochrome P450 (unigene aCL6007Contig1)	AT2G23220	0.722	0.21	0.031	0.667	0.21041	0.0404
KN0AAB2CF12	no annotation available (unigene aKN0AAB2CF12ZM1_c)	0	0.777	0.194	0.0147	0.713	0.19375	0.0196
IC0AAA19AG08	Aux/IAA protein (unigene aCL613Contig1)	AT4G28640	0.864	0.173	0.00462	0.85	0.172764	0.0038
IC0AAA50AF09	no annotation available (unigene aIC0AAA50AF09RM1_c)	0	0.599	0.194	0.0485	0.829	0.194145	0.00873
IC0AAA18CA01	FAD dependent oxidoreductase (unigene aIC0AAA18CA01RM1_c)	AT4G30720	1.03	0.236	0.00972	0.774	0.235976	0.0345
C18019C07	no annotation available (unigene aC18019C07Rv_c)	0	0.976	0.224	0.00982	0.984	0.224146	0.00753
IC0AAA20DC09	Receptor protein kinase-like protein (unigene aCL4120Contig1)	AT4G34215	0.841	0.224	0.0206	0.693	0.224272	0.0451
IC0AAA94CC07	Transcription factor (unigene aCL9105Contig1)	AT3G28730	0.983	0.178	0.00254	0.822	0.177922	0.00559
C01009G02	Chloroplast drought-induced stress protein	AT1G76080	0.716	0.163	0.00938	0.818	0.163273	0.00338
C18007H05	no annotation available (unigene aC18007H05Rv_c)	0	1.57	0.459	0.0354	1.35	0.324519	0.0124
C04011G02	Heat shock factor protein 4 (unigene aC04011G02SK_c)	AT4G36990	1.11	0.253	0.00956	1.02	0.254364	0.0124
IC0AAA55AC12	Calmodulin (unigene aCL8277Contig1)	AT3G43810	0.573	0.177	0.0397	0.891	0.176786	0.00329
C34210H12	F3L24.22 protein (unigene aC34210H12EF_c)	AT3G09350	0.552	0.169	0.0385	0.595	0.169034	0.0244
IC0AAA31CB11	Tyrosine phosphatase	AT3G19420	0.523	0.156	0.0342	0.919	0.155499	0.00117
IC0AAA97AD02	no annotation available (unigene aCL4492Contig1)	AT5G59050	0.574	0.183	0.0479	0.78	0.163866	0.0053
IC0AAA36BD04	Acid invertase (unigene aCL6056Contig1)	AT1G62660	0.799	0.175	0.0076	0.616	0.175	0.0246
IC0AAA23BB07	Putative RNA-binding region RNP-1 and Splicing factor PWI family member protein (unigene aIC0AAA23BB07RM1_c)	AT1G60200	0.904	0.221	0.0133	0.758	0.220991	0.0277
C02008E05	Protease Do-like 2	AT2G47940	1.17	0.18	0.000935	1.34	0.179866	0.000245
IC0AAA27DB05	At2g17100 protein (unigene aCL8679Contig1)	AT4G35240	0.747	0.166	0.00806	0.512	0.165696	0.0452
IC0AAA85CB09	no annotation available (unigene aIC0AAA85CB09RM1_c)	0	0.669	0.171	0.0169	0.653	0.171391	0.0163
IC0AAA55AH05	Probable exocyst complex component 6 (unigene aIC0AAA55AH05RM1_c)	AT3G56640	0.92	0.196	0.00645	0.966	0.195943	0.00377
C07006H03	Auxin-regulated dual specificity cytosolic kinase (unigene aC07006H03SK_c)	AT1G72540	0.567	0.178	0.0431	0.626	0.177841	0.0246
C01008G07	Glutathione S-transferase GST 14 (unigene aCL1507Contig2)	AT2G29420	1.74	0.255	0.000681	0.895	0.254986	0.0248
C16012G08	F15M4.4/F15M4.4 (unigene aCL9324Contig1)	AT1G76460	0.553	0.155	0.0263	0.842	0.155064	0.00199
C32107F02	F-box protein-like (unigene aC32107F02EF_c)	AT3G53000	0.927	0.266	0.029	1.12	0.267303	0.00982
IC0AAA63DA11	no annotation available (unigene aIC0AAA63DA11FM1_c)	0	0.662	0.124	0.00305	0.572	0.12381	0.00564
C32003H11	26S protease regulatory subunit 7 (unigene aCL1219Contig3)	AT1G53750	0.705	0.193	0.0234	0.695	0.193056	0.0219
C08014B07	Putative bHLH transcription factor (unigene aC08014B07SK_c)	AT4G29100	0.925	0.192	0.00553	0.95	0.191919	0.00365
C32106G02	Carbohydrate kinase-like protein (unigene aCL929Contig1)	AT4G27600	0.924	0.187	0.00484	1.51	0.18619	0.000127
KN0AAQ2YE18	no annotation available (unigene aKN0AAQ2YE18RM1_c)	0	0.535	0.143	0.0208	0.523	0.142896	0.0202
C34003C01	SRG1 protein (unigene aCL5465Contig1)	AT1G17020	1.46	0.218	0.000756	1.64	0.217507	0.000225
IC0AAA23CE10	52O08_21 (unigene aCL2703Contig1)	AT5G10050	0.715	0.171	0.0121	0.636	0.171429	0.0188
IC0AAA85CD04	Putative UDP-N-acetylmuramoylalanyl-D-glutamate--2	AT1G63680	0.871	0.167	0.00354	0.679	0.16683	0.0116
IC0AAA51DB05	Protein At4g33050 (unigene aCL1510Contig1)	AT4G33050	1.02	0.236	0.0114	0.968	0.235523	0.012
IC0AAA27BB10	Nuclear transcription factor Y subunit A-10 (unigene aIC0AAA27BB10RM1_c)	AT5G06510	1.66	0.319	0.00364	1.16	0.319559	0.0211
IC0AAA43CG02	DNA-directed RNA polymerase II largest subunit (unigene aIC0AAA43CG02RM1_c)	AT4G35800	0.692	0.195	0.0266	0.663	0.195	0.0288
C31305A11	Putative tropinone reductase (unigene aC31305A11EF_c)	AT2G29360	2.57	0.422	0.0014	2.57	0.422003	0.000962
C08034F10	Limonoid UDP-glucosyltransferase (unigene aC08034F10SK_c)	AT3G21560	1.14	0.271	0.0119	1.07	0.271574	0.0136
C05073E07	no annotation available (unigene aC05073E07SK_c)	0	1.17	0.354	0.0367	1.18	0.355422	0.0323
C05055F08	F22K20.8 protein (unigene aCL490Contig1)	AT1G76980	0.993	0.206	0.00554	0.777	0.206101	0.0174
C02006A05	Uracil phosphoribosyltransferase (unigene aC02006A05SK_c)	AT3G53900	0.863	0.169	0.00396	0.984	0.168493	0.00125
C06013C06	Gb|AAC32911.1 (unigene aCL5810Contig1)	AT5G42660	0.656	0.125	0.00343	0.581	0.125216	0.00548
C31208G01	Cytochrome P450 (unigene aC31208G01EF_c)	AT4G37310	0.965	0.277	0.029	1.26	0.276316	0.00601
C34210H03	Histone H1 (unigene aCL359Contig1)	AT2G30620	0.602	0.159	0.0196	0.504	0.158491	0.0401
IC0AAA11CC02	Kelch repeat-containing F-box-like (unigene aCL1088Contig1)	AT1G15670	0.974	0.191	0.00407	0.799	0.191607	0.01
IC0AAA77AD08	Kluyveromyces lactis strain NRRL Y-1140 chromosome F of strain NRRL Y- 1140 of Kluyveromyces lactis (unigene aCL7115Contig1)	AT5G15680	0.67	0.15	0.0086	0.616	0.149878	0.011
C06022G12	Genomic DNA	AT5G19380	1.66	0.352	0.00622	1.24	0.353276	0.0247
C03004C09	Hydroquinone glucosyltransferase (unigene aCL1737Contig1)	AT4G01070	1.6	0.286	0.00324	0.896	0.286262	0.0473
C32102F03	CNGC2 (unigene aC32102F03EF_c)	AT5G15410	0.934	0.27	0.0299	1.23	0.269737	0.006
C31504F06	T32N4.9 protein (unigene aC31504F06EF_c)	AT4G04960	0.962	0.175	0.0026	0.858	0.174745	0.00384
IC0AAA93AG03	no annotation available (unigene aIC0AAA93AG03RM1_c)	0	0.893	0.218	0.0134	1.01	0.219089	0.00569
C31104B09	F8K7.22 protein (unigene aCL7068Contig1)	AT1G21780	1.09	0.28	0.0168	0.962	0.279651	0.0274
C31403G09	Membrane protein-like (unigene aC31403G09EF_c)	AT2G25737	1.73	0.353	0.00515	1.15	0.351682	0.0351
C08001B11	Ras-related protein YPTC6 (unigene aC08001B11SK_c)	AT1G09630	1.63	0.287	0.00218	1.14	0.286432	0.013
IC0AAA57CH03	Gb|AAD13716.2 (unigene aCL8265Contig1)	AT2G48110	1.27	0.284	0.00854	1.53	0.28281	0.00204
IC0AAA47CF03	RING-H2 finger protein ATL3J (unigene aCL3852Contig1)	AT3G60220	1.16	0.236	0.005	0.925	0.236573	0.0142
IC0AAA88AF03	Protein At5g25770 (unigene aCL9242Contig1)	AT5G25770	0.963	0.23	0.012	0.991	0.22993	0.00842
C08001E11	no annotation available (unigene aC08001E11SK_c)	0	1.54	0.23	0.000788	0.893	0.230749	0.0149
IC0AAA20DE09	Putative hydoxyethylthiazole kinase (unigene aIC0AAA20DE09RM1_c)	AT3G24030	1.1	0.307	0.0257	0.966	0.306667	0.0417
C18008C05	glycoside hydrolase family 28 protein / polygalacturonase (pectinase) family protein	AT3G57790	1.1	0.26	0.0116	1.49	0.26049	0.00143
C32009E01	At5g25050 (unigene aC32009E01EF_c)	AT5G25050	2.42	0.61	0.0157	2.51	0.609223	0.0108
C06019F03	no annotation available (unigene aC06019F03SK_c)	0	0.625	0.17	0.0225	0.57	0.169643	0.0307
IC0AAA82DF11	Endomembrane protein EMP70 precusor isolog	AT1G10950	0.635	0.154	0.013	0.568	0.154348	0.0197
KN0AAQ12YG14	Alpha-1	AT1G71990	0.601	0.185	0.0399	0.628	0.185251	0.0295
IC0AAA23AF09	Limonoid UDP-glucosyltransferase (unigene aCL194Contig2)	AT2G23250	1.37	0.274	0.00465	1.72	0.274322	0.000804
C31205F07	no annotation available (unigene aC31205F07EF_c)	0	0.729	0.188	0.0176	0.77	0.187805	0.0111
C08019C02	Alcohol dehydrogenase (unigene aC08019C02SK_c)	AT2G21730	0.597	0.134	0.00873	0.498	0.134232	0.0188
C01013F09	AT5g19150/T24G5_50 (unigene aCL5453Contig1)	AT5G19150	0.771	0.209	0.0222	0.774	0.208625	0.0188
IC0AAA2AE12	At5g19260 (unigene aIC0AAA2AE12RM1_c)	AT5G19260	1.02	0.247	0.013	1.22	0.246465	0.00367
C31209E12	Hydroxymethylglutaryl-coa lyase (unigene aC31209E12EF_c)	AT2G26800	1.28	0.302	0.0113	1.19	0.302799	0.0139
KN0AAL1CB05	Hypersensitive-induced response protein (unigene aKN0AAL1CB05FM2_c)	AT5G62740	0.574	0.154	0.0214	0.547	0.154085	0.0236
C34003C08	Lipid transfer protein (unigene aCL1854Contig1)	AT2G38540	3.57	0.446	0.000251	3.02	0.446086	0.000478
IC0AAA73BE09	Trichohyalin like protein (unigene aIC0AAA73BE09RM1_c)	AT4G36520	0.982	0.274	0.0256	0.843	0.273701	0.0458
C08033F08	Nuclear transcription factor Y subunit B-3 (unigene aCL1964Contig1)	AT4G14540	0.747	0.242	0.0482	0.837	0.241908	0.0265
IC0AAA88BC11	Protein At5g09995 (unigene aIC0AAA88BC11RM1_c)	AT5G09995	0.974	0.211	0.00717	0.91	0.211137	0.00842
C31604B06	Putative ethylene response factor ERF3b (unigene aCL524Contig2)	AT3G15210	1.42	0.332	0.0107	1.83	0.331522	0.00179
IC0AAA29DG03	Proteinase inhibitor se60-like protein (unigene aCL4071Contig1)	AT5G63660	0.924	0.224	0.0128	0.985	0.223864	0.00744
IC0AAA19CD08	Predicted membrane protein (unigene aIC0AAA19CD08RM1_c)	AT3G17650	0.573	0.158	0.0243	0.533	0.15816	0.0302
C08012G07	40S ribosomal protein S13 (unigene aC08012G07SK_c)	AT4G00100	3.57	0.745	0.0232	3.39	0.70332	0.0197
IC0AAA70DA10	Nucleoporin (unigene aCL8492Contig1)	AT2G05120	0.543	0.142	0.0189	0.863	0.141941	0.00097
C32105C06	Putative ripening-related protein (unigene aCL1973Contig2)	AT5G02230	2.18	0.352	0.00126	1.64	0.351178	0.00525
IC0AAA99CH05	Probable xyloglucan endotransglucosylase/hydrolase protein 30 precursor (unigene aIC0AAA99CH05RM1_c)	AT1G32170	1.07	0.173	0.00146	1.03	0.171953	0.00127
IC0AAA71AH07	Putative RNA-binding protein	AT3G49390	0.779	0.144	0.00282	0.707	0.143408	0.00377
C20001C06	Auxin-regulated protein (unigene aC20001C06SK_c)	AT2G36210	0.881	0.284	0.0476	1.58	0.283662	0.0017
IC0AAA44DG03	Cytochrome P450 monooxygenase (unigene aCL1343Contig1)	AT3G19270	0.82	0.217	0.0215	0.81	0.217158	0.0199
C34104E08	no annotation available (unigene aC34104E08EF_c)	0	0.758	0.179	0.0115	0.627	0.179656	0.0255
C02026G03	Auxin-regulated protein-like (unigene aC02026G03SK_c)	AT3G57810	0.666	0.21	0.0443	0.699	0.210542	0.0323
C31303G04	Ethylene-responsive element binding protein ERF4 (unigene aC31303G04EF_c)	AT5G44210	2.45	0.281	0.000129	2.34	0.280576	0.000101
C08010H08	Choline transporter-like protein (unigene aC08010H08SK_c)	AT1G25500	0.884	0.268	0.0373	1.24	0.26898	0.00567
C06022A03	U-box protein (unigene aC06022A03SK_c)	AT3G52450	0.598	0.131	0.00773	0.735	0.131485	0.00167
C18015E06	Galactinol-raffinose galactosyltransferase (unigene aCL6554Contig1)	AT4G01970	2.04	0.589	0.0299	2.3	0.588235	0.0142
C02014F10	Formamidase-like protein (unigene aCL8415Contig1)	AT4G37550	0.915	0.136	0.000742	0.81	0.136134	0.00111
C02022C02	F21O3.6 protein (unigene aCL2988Contig1)	AT2G39650	0.979	0.223	0.00937	1.35	0.22351	0.00101
C31200E11	2-oxoglutarate dehydrogenase subunit	AT3G55410	0.89	0.254	0.0281	0.953	0.254133	0.0178
C06021D08	Defender against cell death 1 (unigene aCL2732Contig2)	AT1G32210	0.87	0.164	0.00321	0.736	0.16392	0.00664
IC0AAA15CC06	no annotation available (unigene aIC0AAA15CC06RM1_c)	AT1G65480	1.23	0.161	0.000355	0.999	0.161389	0.000867
IC0AAA30BF05	Neutral invertase like protein (unigene aIC0AAA30BF05RM1_c)	AT4G09510	0.921	0.154	0.0016	0.776	0.154582	0.00336
C16018A05	Putative step II splicing factor SLU7 (unigene aC16018A05SK_c)	AT1G65660	1.32	0.26	0.00427	1.02	0.259542	0.0139
C19005E05	no annotation available (unigene aC19005E05T7_c)	0	1.84	0.414	0.00968	1.89	0.414474	0.00674
IC0AAA98DA09	Pentatricopeptide (PPR) repeat-containing protein-like (unigene aCL6281Contig1)	AT4G37380	1.14	0.157	0.0005	0.758	0.157261	0.00426
C08033H03	RING-H2 finger protein ATL4M (unigene aCL8850Contig1)	AT4G35840	0.745	0.184	0.0139	0.725	0.183544	0.0136
IC0AAA40AC09	Subtilase (unigene aCL7588Contig1)	AT5G67090	0.835	0.138	0.00142	0.724	0.137643	0.00248
C31200F01	Oxygen-evolving enhancer protein 2	AT1G06680	2.31	0.621	0.0214	1.89	0.621711	0.0483
IC0AAA44AA02	Clavaminate synthase-like protein At3g21360 (unigene aCL5075Contig2)	AT3G21360	0.589	0.191	0.0485	0.59	0.190323	0.0446
IC0AAA2AD12	Similarity to photomorphogenesis repressor protein (unigene aCL4856Contig1)	AT5G23730	1.03	0.198	0.00367	0.928	0.198291	0.00517
C08016C04	Periplasmic murein peptide-binding protein (unigene aC08016C04SK_c)	0	1.22	0.225	0.0029	1.16	0.224371	0.0028
IC0AAA10CE02	no annotation available (unigene aIC0AAA10CE02RM1_c)	0	0.692	0.22	0.0454	0.681	0.220388	0.0447
C31004D09	ADP-ribosylation factor (unigene aC31004D09EF_c)	AT5G14670	0.872	0.209	0.0122	0.882	0.209005	0.00946
IC0AAA91CA02	Histon acetyltransferase HAT1 (unigene aCL6451Contig1)	AT3G54610	1.02	0.235	0.00989	0.745	0.235759	0.0407
IC0AAA70BC06	OSJNBa0083I11.13 protein (unigene aCL7327Contig1)	AT4G19490	0.594	0.133	0.00843	0.527	0.132746	0.0131
C32105G05	GGPP synthase (unigene aCL9100Contig1)	AT4G36810	0.968	0.198	0.00515	0.678	0.197668	0.0276
IC0AAA39DE11	no annotation available (unigene aIC0AAA39DE11RM1_c)	0	0.621	0.169	0.023	0.727	0.169464	0.00857
IC0AAA61BA08	Expressed protein (unigene aIC0AAA61BA08RM1_c)	AT2G38480	0.637	0.111	0.00206	0.502	0.111308	0.00642
C34108E05	Fructokinase	AT1G66430	0.63	0.164	0.0186	0.548	0.164565	0.0319
C02013F01	T5E21.7 (unigene aC02013F01SK_c)	AT1G14570	1.29	0.216	0.00158	0.772	0.216246	0.0228
IC0AAA85CG10	GT-1 protein (unigene aCL4767Contig1)	AT1G13450	0.717	0.137	0.0035	0.586	0.137237	0.00876
C34002A03	F2K11.20 (unigene aCL3578Contig1)	AT5G23850	2.03	0.557	0.0252	1.71	0.557003	0.0484
C08001H11	no annotation available (unigene aC08001H11SK_c)	0	0.809	0.149	0.00277	0.649	0.148513	0.00775
IC0AAA92CA07	Cytochrome P450 CYP3/CYP5/CYP6/CYP9 subfamilies (unigene aIC0AAA92CA07RM1_c)	0	0.817	0.166	0.00502	0.685	0.16586	0.0107
IC0AAA18DF05	CYP81E8 (unigene aIC0AAA18DF05RM1_c)	AT4G37370	0.708	0.167	0.0122	0.602	0.166759	0.0233
IC0AAA35AH03	Nodulin-like protein (unigene aIC0AAA35AH03RM1_c)	AT1G80530	0.892	0.133	0.000911	0.648	0.132787	0.00459
C06017E05	Alr5129 protein (unigene aCL4346Contig1)	AT5G02710	0.86	0.143	0.00151	0.799	0.14319	0.00168
C31204A08	Aldo/keto reductase (unigene aC31204A08EF_c)	AT1G59960	0.685	0.179	0.0189	0.559	0.179167	0.0431
C31103A05	Glycogen synthase kinase-3 homolog MsK-3 (unigene aCL8254Contig1)	AT5G26751	0.952	0.136	0.000595	0.688	0.1357	0.00317
C04022A06	Serine/threonine-protein kinase AtPK19 (unigene aCL7618Contig1)	AT3G08720	1.02	0.248	0.0129	0.931	0.247606	0.0176
C08024C05	no annotation available (unigene aC08024C05SK_c)	0	0.68	0.159	0.0108	0.536	0.15905	0.0303
C34204F12	Putative ripening-related P-450 enzyme (unigene aCL134Contig1)	AT2G45550	1.17	0.238	0.00513	0.857	0.238056	0.0219
KN0AAL3CG08	no annotation available (unigene aCL9204Contig1)	AT5G43990	1.6	0.397	0.0157	1.63	0.396594	0.012
C34005E07	MGC83950 protein (unigene aCL2510Contig1)	AT1G80290	1.47	0.335	0.00955	1.04	0.335484	0.0444
C31008G06	T19K24.3 protein (unigene aCL3763Contig1)	AT1G31130	1.2	0.228	0.00337	1.11	0.227926	0.00405
IC0AAA81CG08	Alcohol acyl-transferase (unigene aIC0AAA81CG08RM1_c)	AT5G48930	0.582	0.17	0.031	0.557	0.169817	0.0342
C32005H04	Quinone oxidoreductase-like protein At1g23740	AT1G23740	1.42	0.241	0.00172	0.99	0.240291	0.0108
C16018F07	Ferredoxin--NADP reductase	AT5G66190	0.704	0.21	0.0345	0.924	0.21	0.00741
C31803F10	At1g03400/F21B7_31 (unigene aCL322Contig1)	AT1G03400	1.61	0.23	0.000596	1.77	0.230769	0.000194
IC0AAA17CD10	expressed protein (unigene aIC0AAA17CD10RM1_c)	AT5G19540	0.764	0.179	0.0108	0.765	0.178738	0.00864
C31005C03	Chitinase CHI1 (unigene aCL371Contig2)	AT3G54420	1.03	0.323	0.0425	1.61	0.323293	0.00352
IC0AAA81CH07	Very similar to alcohol dehydrogenase (unigene aCL7903Contig1)	AT1G22440	0.775	0.233	0.0356	0.714	0.233333	0.0467
C08001F12	Ribonuclease Phyb (unigene aC08001F12SK_c)	AT2G02990	1.4	0.243	0.00203	0.888	0.242623	0.0202
C31605F12	LEDI-5c protein (unigene aCL1148Contig1)	AT1G76690	1.44	0.337	0.011	1.09	0.337461	0.0367
IC0AAA50AH05	F21O3.11 protein (unigene aCL8185Contig1)	AT3G07400	0.829	0.191	0.01	0.943	0.191278	0.00376
IC0AAA68AC06	F15P11.3 protein (unigene aCL6623Contig1)	AT5G27030	1.19	0.272	0.00954	1.17	0.270833	0.00823
C08035F02	Homo sapiens (Human). Cleavage and polyadenylation specificity factor	AT1G61010	0.588	0.191	0.0494	0.656	0.191254	0.0277
IC0AAA18BG08	Two-component response regulator-like APRR2 (unigene aCL6004Contig1)	AT4G18020	0.796	0.239	0.0355	0.945	0.239241	0.0134
C20008D03	Putative leucine-rich repeat receptor kinase (unigene aCL3690Contig2)	AT2G16250	1.18	0.23	0.00402	0.754	0.229878	0.0346
IC0AAA40DF03	Pectin methylesterase-like protein (unigene aCL1451Contig1)	AT1G69940	0.711	0.167	0.011	0.714	0.166822	0.0087
IC0AAA65DF05	OSJNBb0020J19.2 protein (unigene aIC0AAA65DF05RM1_c)	AT4G31160	0.63	0.172	0.023	0.653	0.171842	0.0165
C05072D04	Methylthioribose kinase (unigene aCL3452Contig2)	AT1G49820	0.791	0.147	0.00297	0.719	0.146735	0.00391
C05136B02	Emb|CAB51178.1 (unigene aCL6152Contig1)	AT3G27750	0.918	0.213	0.0102	0.818	0.212468	0.0155
C31602F10	Chlorophyllase-1	AT1G19670	0.659	0.211	0.0463	0.771	0.211233	0.0204
IC0AAA82AD09	Type I inositol-1	AT4G18010	0.802	0.173	0.00703	0.626	0.173407	0.0214
C16017C07	no annotation available (unigene aC16017C07SK_c)	0	1.05	0.274	0.0186	0.838	0.273856	0.0468
IC0AAA94AC03	Putative plasmalemma Na+/H+ antiporter (unigene aIC0AAA94AC03RM1_c)	AT2G01980	0.619	0.178	0.0293	0.549	0.178247	0.0456
IC0AAA34DF02	TCP family transcription factor	AT1G72010	0.882	0.182	0.00534	0.565	0.181672	0.0436
IC0AAA11BB03	RING/C3HC4/PHD zinc finger-like protein (unigene aCL1731Contig1)	AT5G27420	0.744	0.19	0.0166	0.676	0.189888	0.023
IC0AAA23AF08	Anthranilate synthase alpha subunit precursor (unigene aIC0AAA23AF08RM1_c)	AT3G55870	1.13	0.296	0.0186	1.03	0.295129	0.0255
IC0AAA15DH03	At1g34630/F12K21.3 (unigene aCL2888Contig1)	AT1G34630	0.834	0.262	0.043	1.18	0.261641	0.00639
IC0AAA15BF08	no annotation available (unigene aCL3278Contig1)	AT5G12890	0.762	0.231	0.0373	0.755	0.230887	0.0352
IC0AAA38AB06	Pyrrolidone carboxyl peptidase-like protein (unigene aCL236Contig3)	AT1G23440	0.624	0.189	0.037	0.756	0.189	0.0127
IC0AAA61BF01	Carboxypeptidase C (unigene aIC0AAA61BF01RM1_c)	AT3G17180	0.716	0.233	0.0494	0.827	0.232958	0.0235
IC0AAA93DD03	no annotation available (unigene aIC0AAA93DD03RM1_c)	0	1.02	0.28	0.024	1.03	0.279133	0.0196
IC0AAA1DA05	Type 5 protein serine/threonine phosphatase 62 kDa isoform (unigene aCL7055Contig1)	AT2G42810	1.04	0.331	0.0458	1.05	0.330189	0.0397
C04015D01	Polyphenol oxidase (unigene aCL7829Contig1)	0	0.835	0.185	0.00903	0.542	0.165244	0.0366
C04026D06	no annotation available (unigene aC04026D06SK_c)	0	1.31	0.232	0.00225	0.721	0.231833	0.044
IC0AAA90BG11	Predicted protein (unigene aIC0AAA90BG11RM1_c)	0	1.52	0.344	0.00892	1.33	0.343669	0.015
IC0AAA19CD09	F14J16.13 (unigene aCL1618Contig1)	AT1G55880	0.826	0.218	0.0197	0.914	0.217619	0.00973
C19003E02	no annotation available (unigene aC19003E02T7_c)	0	1.46	0.418	0.0285	1.53	0.419178	0.0204
C31302A07	no annotation available (unigene aC31302A07EF_c)	0	1.3	0.279	0.00673	1.53	0.28022	0.00192
C32201H05	no annotation available (unigene aC32201H05EF_c)	0	1.13	0.213	0.00322	0.676	0.213249	0.0404
C04035F10	Ubiquitin carrier protein 4 (unigene aCL6653Contig1)	AT5G41340	1.14	0.22	0.00367	0.823	0.219467	0.018
C34003G11	Integral membrane protein	AT3G21690	1.96	0.416	0.00636	2.02	0.417355	0.00419
IC0AAA82AF08	Actin	AT3G12110	0.776	0.246	0.0447	0.835	0.245588	0.0291
C31109A04	Transmembrane protein FT27/PFT27-like (unigene aCL2354Contig1)	AT5G36290	0.215	0.3	0.68	1.22	0.300493	0.0117
C02013F03	no annotation available (unigene aC02013F03SK_c)	0	-0.345	0.255	0.396	0.812	0.254545	0.0394
C16013G04	Putative universal stress protein (unigene aCL5203Contig1)	AT2G21620	0.673	0.258	0.0911	1.14	0.257336	0.00714
C31809F08	Acetyltranferase-like protein (unigene aC31809F08EF_c)	AT3G26040	0.524	0.329	0.314	1.15	0.367412	0.0474
KN0AAL3AB10	no annotation available (unigene aKN0AAL3AB10FM1_c)	AT3G48180	0.43	0.245	0.258	1.2	0.244898	0.00391
IC0AAA72AC08	Ribosomal protein P0 (unigene aIC0AAA72AC08RM1_c)	AT3G09200	0.208	0.179	0.472	0.548	0.178502	0.0466
KN0AAK2BC08	no annotation available (unigene aKN0AAK2BC08FM1_c)	0	0.988	0.405	0.115	1.24	0.403909	0.0487
C02008B06	Glucosyl transferase	AT3G11340	0.406	0.326	0.437	1.1	0.326409	0.0301
KN0AAP10YH09	no annotation available (unigene aCL5309Contig1)	0	0.877	0.469	0.226	2.28	0.469136	0.00407
IC0AAA46DE08	Protein At4g36210 (unigene aCL5125Contig1)	AT4G36210	0.304	0.167	0.239	0.516	0.16699	0.045
IC0AAA21AA03	Nuclear transcription factor Y subunit B-10 (unigene aCL5582Contig1)	AT3G53340	0.529	0.178	0.0566	0.57	0.178125	0.0386
IC0AAA15AF04	Protein kinase-like protein (unigene aCL2873Contig1)	AT5G02070	0.494	0.215	0.135	1.35	0.216	0.000816
IC0AAA88BC08	no annotation available (unigene aIC0AAA88BC08RM1_c)	0	0.574	0.193	0.0589	0.67	0.193084	0.0278
C06006F04	Putative hydrolase (unigene aC06006F04SK_c)	AT5G57440	0.0253	0.202	0.95	0.677	0.20209	0.031
IC0AAA96DC01	Inositol-tetrakisphosphate 1-kinase 2 (unigene aCL479Contig1)	AT4G33770	-0.0475	0.182	0.894	0.826	0.258125	0.0462
KN0AAP12YD22	no annotation available (unigene aKN0AAP12YD22FM1_c)	0	0.92	0.297	0.0532	0.946	0.297484	0.0443
C04016A05	Multispanning membrane protein-like (unigene aCL7818Contig1)	AT3G13772	0.206	0.331	0.724	1.11	0.329377	0.0304
IC0AAA18CE06	no annotation available (unigene aCL1Contig25)	0	-0.241	0.262	0.582	1.36	0.262042	0.00273
IC0AAA27AG04	Similarity to alpha/beta hydrolase (unigene aCL3653Contig2)	AT5G49950	0.397	0.138	0.0642	0.515	0.137701	0.0183
C32202F07	no annotation available (unigene aC32202F07EF_c)	AT3G54440	-0.0944	0.28	0.859	0.918	0.279878	0.0346
C34210D10	FOLDED PETALS (unigene aCL1826Contig1)	AT2G38995	-1.1	0.319	0.0368	1.7	0.318949	0.00382
C05131B01	Auxin-responsive protein IAA8 (unigene aC05131B01SK_c)	AT2G22670	0.341	0.242	0.376	1.21	0.241036	0.00336
C32102B03	52O08_4 (unigene aCL2379Contig1)	AT5G09760	-0.556	0.362	0.329	1.41	0.360614	0.0143
C06015B11	Arabidopsis thaliana genomic DNA	AT5G47060	0.443	0.159	0.0732	0.531	0.159459	0.0319
C08019E06	Hypoxia induced protein conserved region	AT3G05550	1.4	0.691	0.19	3.93	0.691901	0.00177
C03001G04	expressed protein (unigene aC03001G04Rv_c)	AT1G05430	0.129	0.168	0.656	0.513	0.168197	0.048
C34210C04	Protein At3g05500 (unigene aCL70Contig3)	AT3G05500	0.583	0.191	0.051	0.713	0.191153	0.0183
IC0AAA31BC08	Cyclin dependent kinase inhibitor (unigene aCL3256Contig2)	AT5G48820	-0.0956	0.198	0.789	0.617	0.197756	0.0433
KN0AAB2AC02	Obtusifoliol 14alpha-demethylase (unigene aKN0AAB2AC02ZM1_c)	AT1G11680	0.0793	0.272	0.879	1.83	0.271513	0.000489
IC0AAA62DD04	At2g32530/T26B15.9 (unigene aIC0AAA62DD04RM1_c)	AT2G32530	0.951	0.316	0.0542	1.43	0.316372	0.00632
C02011A02	Putative plastid protein SufE (unigene aCL8022Contig1)	AT4G26500	0.463	0.282	0.295	1.08	0.282723	0.0161
IC0AAA1DC12	Probable-ribose 5-phosphate isomerase (unigene aCL191Contig1)	AT2G01290	0.437	0.278	0.317	0.993	0.277374	0.0243
KN0AAP12YC14	SUMO E2 conjugating enzyme SCE1 (unigene aKN0AAP12YC14FM1_c)	AT3G57870	-0.113	0.168	0.699	0.674	0.221711	0.0487
IC0AAA38AD03	Putative glucanse (unigene aCL1687Contig1)	AT2G32990	0.504	0.176	0.0655	0.689	0.175765	0.0141
C18010D01	no annotation available (unigene aC18010D01Rv_c)	0	1.2	0.443	0.0807	1.61	0.442308	0.0207
IC0AAA63DC01	YSL transporter 3 (unigene aCL3975Contig1)	AT5G53550	0.259	0.215	0.454	0.679	0.214873	0.0412
KN0AAP2YB16	UPI000034F3BF	AT1G21630	0.186	0.181	0.534	1.01	0.181329	0.0017
KN0AAP6YJ03	Serine palmitoyltransferase (unigene aKN0AAP6YJ03FM1_c)	AT4G36480	0.129	0.188	0.693	0.676	0.16211	0.0101
C18025F01	NBS-LRR type disease resistance protein (unigene aC18025F01Rv_c)	AT1G12280	0.479	0.167	0.0647	0.813	0.166598	0.004
IC0AAA22CH02	no annotation available (unigene aIC0AAA22CH02RM1_c)	0	0.661	0.321	0.18	1.18	0.321526	0.0199
IC0AAA41AE11	Acyl-CoA synthetase-like protein (unigene aCL4272Contig1)	AT4G23850	-0.426	0.198	0.161	0.828	0.198086	0.00997
KN0AAL3CB12	Gb|AAF04880.1 (unigene aKN0AAL3CB12FM1_c)	AT1G70640	0.401	0.166	0.119	0.577	0.148711	0.0162
IC0AAA47DB06	T32E20.28 (unigene aIC0AAA47DB06RM1_c)	AT1G36990	0.331	0.195	0.278	0.648	0.195181	0.0327
IC0AAA3AB02	UPI000016287F	AT4G10720	0.224	0.137	0.297	0.631	0.137174	0.00574
C31704E10	UPI000034ED8B	AT2G25220	-0.39	0.289	0.398	1.16	0.288557	0.0123
C08033A08	Calcium-binding EF-hand family protein-like (unigene aCL9397Contig1)	AT2G44310	0.0661	0.403	0.934	2.78	0.402899	0.000434
KN0AAQ6YD07	no annotation available (unigene aKN0AAQ6YD07RM1_c)	0	0.423	0.165	0.0971	0.597	0.165374	0.0214
IC0AAA67AD10	Amino acid transporter protein (unigene aIC0AAA67AD10RM1_c)	AT2G40420	0.296	0.163	0.24	0.557	0.162865	0.0279
KN0AAQ10YE15	Expressed protein (unigene aCL7066Contig1)	AT2G20020	0.361	0.164	0.152	0.602	0.164481	0.0201
C18011F12	expressed protein (unigene aC18011F12Rv_c)	AT2G40980	0.418	0.353	0.462	1.16	0.352584	0.0341
C31401C05	Putative serine carboxypeptidase (unigene aCL209Contig3)	AT3G63470	-0.504	0.186	0.0801	0.677	0.185989	0.0208
C05070F01	Cellulose synthase-like protein D4 (unigene aCL5293Contig1)	AT3G03050	0.0833	0.206	0.828	0.684	0.206024	0.0326
IC0AAA45AE06	no annotation available (unigene aCL2955Contig2)	0	0.461	0.162	0.0675	0.944	0.162478	0.00128
C03003C09	Zinc finger protein CONSTANS-LIKE 15 (unigene aC03003C09SK_c)	AT1G28050	0.323	0.228	0.371	1.13	0.227823	0.00362
IC0AAA63BG04	no annotation available (unigene aIC0AAA63BG04FM1_c)	0	0.454	0.207	0.156	0.703	0.207375	0.0314
C32108C09	Sorbitol related enzyme (unigene aC32108C09EF_c)	AT5G51970	0.58	0.355	0.319	1.67	0.450135	0.0347
C08023D12	GATA transcription factor 1 (unigene aCL354Contig1)	AT3G24050	0.214	0.268	0.639	1.23	0.267974	0.00578
C08032C05	Arabidopsis thaliana genomic DNA	AT5G46560	0.0553	0.162	0.857	0.612	0.162334	0.0174
C02020D02	Putative Williams Beuren syndrome critical region 20A isoform 1 (unigene aCL4024Contig1)	AT5G26180	0.408	0.237	0.269	0.869	0.237432	0.0201
C04016D07	Nucellin-like protein (unigene aC04016D07SK_c)	AT4G33490	1.1	0.512	0.163	1.91	0.512064	0.0184
IC0AAA35CB12	Gb|AAF50025.1 (unigene aCL1589Contig2)	AT5G62030	0.307	0.144	0.166	0.526	0.14411	0.0206
KN0AAH3CC06	no annotation available (unigene aKN0AAH3CC06RM1_c)	0	0.113	0.205	0.758	0.75	0.204918	0.0215
C02006G07	Expansin (unigene aC02006G07SK_c)	AT1G20190	0.586	0.196	0.056	0.751	0.196084	0.016
C18022E07	no annotation available (unigene aC18022E07Rv_c)	0	0.697	0.396	0.259	1.17	0.353474	0.0352
IC0AAA88AG09	Probable UDP-N-acetylglucosamine--peptide N- acetylglucosaminyltransferase SPINDLY (unigene aIC0AAA88AG09RM1_c)	AT3G11540	0.369	0.134	0.0761	0.531	0.134091	0.0132
C08032G01	Putative senescence-associated rhodanese protein (unigene aCL3777Contig1)	AT5G66170	1.1	0.411	0.0843	2.29	0.40966	0.00167
C06016B03	no annotation available (unigene aC06016B03SK_c)	AT4G03150	0.353	0.185	0.216	0.576	0.184615	0.0435
C06014C03	SH3 domain-containing protein	AT2G07360	0.372	0.229	0.3	1.07	0.228632	0.00516
C18021F06	At2g17440 protein (unigene aC18021F06Rv_c)	AT2G17440	0.862	0.255	0.0596	1.3	0.239852	0.00927
C04022A07	Protein At2g27030 (unigene aCL13Contig1)	AT3G43810	0.733	0.46	0.309	2.68	0.460481	0.00126
IC0AAA71BE05	Galactomannan galactosyltransferase (unigene aIC0AAA71BE05RM1_c)	AT2G22900	-0.135	0.186	0.674	0.69	0.185984	0.0188
C18024E07	no annotation available (unigene aC18024E07Rv_c)	AT4G10960	0.673	0.249	0.0804	1.49	0.248333	0.00105
IC0AAA69DD04	Y-box protein (unigene aCL5967Contig1)	AT2G21060	0.23	0.164	0.377	0.546	0.163473	0.0317
IC0AAA70BC05	Exocyst complex component 2 (unigene aIC0AAA70BC05RM1_c)	AT1G76850	0.283	0.167	0.278	0.51	0.166667	0.0473
IC0AAA56AC06	Gb|AAC32911.1 (unigene aCL6791Contig1)	AT5G42660	0.461	0.118	0.0173	0.656	0.118412	0.00175
IC0AAA65DA10	AMP-binding protein (unigene aCL1734Contig2)	AT3G16910	0.382	0.167	0.135	0.681	0.166504	0.0112
IC0AAA15AH11	CYP81E8 (unigene aCL825Contig1)	AT4G37340	1.06	0.362	0.0594	1.3	0.361111	0.022
IC0AAA14BD04	Expansin precursor (unigene aCL2131Contig1)	AT2G40610	0.41	0.246	0.286	3.01	0.246721	6.89e-06
IC0AAA64AA05	no annotation available (unigene aIC0AAA64AA05FM1_c)	0	0.386	0.216	0.249	0.896	0.183231	0.00393
C02007F04	Uridylate kinase (unigene aCL691Contig1)	AT5G26667	0.33	0.339	0.557	1.24	0.337875	0.02
C31808G10	OSJNBa0017B10.5 protein (unigene aCL1188Contig2)	AT4G38260	0.746	0.683	0.504	2.99	0.684211	0.00857
C19009D03	Arabidopsis thaliana genomic DNA	AT5G65960	0.742	0.319	0.13	1.06	0.318318	0.0319
C31202C04	Putative endoglucanase type B precursor (unigene aCL7991Contig1)	0	0.223	0.183	0.448	0.607	0.182831	0.0326
IC0AAA69AA10	Patellin-3 (unigene aCL2519Contig1)	AT1G72160	0.374	0.147	0.099	0.775	0.147059	0.00245
IC0AAA94DH09	Possible apospory-associated protein c (unigene aIC0AAA94DH09RM1_c)	AT4G23730	0.491	0.156	0.0454	0.586	0.156267	0.0179
C31303E07	Type I proteinase inhibitor-like protein (unigene aCL699Contig2)	AT2G38870	-1.22	0.304	0.0146	1.29	0.304245	0.00921
IC0AAA41CC08	Predicted protein (unigene aIC0AAA41CC08RM1_c)	AT2G02570	0.483	0.189	0.0978	0.606	0.189375	0.0387
IC0AAA71CG12	Flavonol synthase/flavanone 3-hydroxylase (unigene aIC0AAA71CG12RM1_c)	AT5G08640	0.576	0.211	0.0779	0.724	0.211079	0.0275
IC0AAA99AC03	Putative universal stress protein (unigene aIC0AAA99AC03RM1_c)	AT2G21620	0.604	0.206	0.0599	0.805	0.20641	0.0144
IC0AAA67AF10	T12C24.23 (unigene aCL1983Contig1)	AT1G12710	0.179	0.113	0.311	0.518	0.1131	0.00585
C18012D10	Aldehyde dehydrogenase	AT1G44170	0.917	0.382	0.119	1.63	0.381733	0.00881
C02012C05	expressed protein (unigene aCL4350Contig1)	AT5G11280	-0.135	0.258	0.77	0.914	0.258192	0.0238
IC0AAA54AE01	At3g27320 (unigene aCL5919Contig1)	AT3G27320	0.511	0.313	0.302	1.01	0.313665	0.0425
C31708E07	Phospholipase D delta isoform 1b (unigene aC31708E07EF_c)	AT4G35790	0.57	0.375	0.334	1.73	0.375271	0.00568
KN0AAP2YO16	Arabidopsis thaliana genomic DNA	AT3G23980	-0.0749	0.237	0.868	1.02	0.269841	0.0186
C18015F01	Homogentisic acid geranylgeranyl transferase (unigene aC18015F01Rv_c)	AT2G18950	0.717	0.316	0.142	1.06	0.315476	0.0326
IC0AAA61CH02	no annotation available (unigene aIC0AAA61CH02RM1_c)	0	0.228	0.12	0.218	0.515	0.119767	0.00846
C02019G12	T17H7.12 (unigene aCL5853Contig1)	AT1G30820	0.766	0.231	0.0361	1.74	0.230464	0.000223
KN0AAP1YD21	(R)-limonene synthase 1 (EC 4.2.3.20) ((+)-limonene synthase 1) (unigene aCL2450Contig2)	AT4G16740	-0.14	0.153	0.585	1.51	0.470405	0.0458
IC0AAA70AC05	no annotation available (unigene aCL406Contig2)	AT3G01070	-0.273	0.179	0.332	0.549	0.178827	0.0467
IC0AAA47CF01	no annotation available (unigene aCL617Contig3)	AT4G21215	0.301	0.16	0.223	0.507	0.159937	0.0404
C18008D05	At5g11290 (unigene aC18008D05Rv_c)	AT5G11290	0.553	0.262	0.171	1.02	0.262887	0.0149
C16011H01	Zeaxanthin epoxidase (unigene aCL1551Contig1)	AT5G67030	0.206	0.253	0.633	1.36	0.252788	0.00214
C21007H10	Acidic cellulase (unigene aCL1347Contig1)	AT4G02290	0.771	0.337	0.136	4.15	0.337398	6.89e-06
IC0AAA93CD03	Predicted protein (unigene aIC0AAA93CD03RM1_c)	AT4G00520	0.472	0.174	0.0791	0.574	0.173939	0.0334
C31203A09	Probable aquaporin NIP5.1 (unigene aCL3087Contig1)	AT4G10380	0.211	0.196	0.509	0.687	0.195726	0.0249
C03006G07	MAP kinase (unigene aC03006G07SK_c)	AT3G18040	-0.0604	0.249	0.901	1	0.248756	0.0123
C02027A06	MLP-like protein 423 (unigene aCL4457Contig1)	AT1G24020	0.35	0.195	0.247	0.709	0.195317	0.0211
C04018C04	Protein At1g09935 (unigene aC04018C04SK_c)	AT1G09935	0.315	0.185	0.276	0.598	0.185139	0.0371
C31100B11	Chitinase CHI1 (unigene aCL3319Contig1)	AT3G54420	0.0633	0.457	0.945	2.58	0.457447	0.00186
C06016C10	Heat shock factor RHSF9 (unigene aCL3187Contig1)	AT4G18880	0.409	0.179	0.137	0.666	0.179515	0.0188
IC0AAA1CB06	Putative beta-glycosidase (unigene aCL1136Contig3)	AT3G06510	0.602	0.202	0.0582	0.616	0.201967	0.0499
IC0AAA51AH04	At1g65600/F5I14_13 (unigene aIC0AAA51AH04RM1_c)	AT1G65590	0.34	0.188	0.244	0.781	0.188193	0.0104
C06015G11	Chaperone protein dnaJ-like (unigene aC06015G11SK_c)	AT5G61670	0.787	0.283	0.0727	0.98	0.282421	0.0264
C02014A07	Putative purple acid phosphatase (unigene aCL7764Contig1)	AT5G50400	0.169	0.303	0.754	2.04	0.302222	0.000481
KN0AAQ3YK09	Photosystem II 44 kDa reaction center protein precursor (unigene aKN0AAQ3YK09RM1_c)	ATCG00280	0.472	0.178	0.0857	0.66	0.177898	0.0189
C31404B07	Triosephosphate isomerase	AT3G55440	0.531	0.335	0.312	1.29	0.335065	0.0155
C04030C12	no annotation available (unigene aC04030C12SK_c)	0	-0.0172	0.19	0.964	0.92	0.190083	0.00422
IC0AAA93BE10	Syntaxin homologue (unigene aIC0AAA93BE10RM1_c)	AT3G24350	0.532	0.205	0.0928	0.827	0.204703	0.012
C34201E11	Putative methyltransferase (unigene aC34201E11EF_c)	AT1G26850	0.271	0.303	0.597	1.15	0.270588	0.0126
KN0AAB3AB08	3-methylcrotonyl-CoA carboxylase	AT4G34030	0.41	0.197	0.175	0.688	0.196571	0.0252
C06024F04	no annotation available (unigene aC06024F04SK_c)	0	0.0168	0.236	0.971	0.806	0.235673	0.028
C02006C09	Alanine aminotransferase (unigene aCL5304Contig1)	AT1G72330	0.183	0.228	0.638	1.41	0.228896	0.000881
C03002C06	Zeaxanthin epoxidase (unigene aCL3421Contig1)	AT5G67030	0.223	0.279	0.639	1.22	0.278539	0.00758
C34105C07	39 kDa EF-Hand containing protein (unigene aC34105C07EF_c)	AT4G38810	0.358	0.169	0.169	0.613	0.169337	0.0214
KN0AAP13YL10	OSJNBa0006A01.21 protein (unigene aKN0AAP13YL10FM1_c)	AT1G32160	0.451	0.178	0.0997	0.614	0.177457	0.0268
KN0AAK2BE04	F16L1.2 protein (unigene aKN0AAK2BE04FM1_c)	AT1G78170	0.269	0.337	0.639	1.65	0.336735	0.0039
C05002G06	no annotation available (unigene aC05002G06SK_c)	AT5G65400	0.0407	0.225	0.927	0.741	0.225228	0.034
C34202B11	Triose phosphate/phosphate translocator	AT5G33320	0.441	0.135	0.0387	0.946	0.13495	0.000383
C02026B06	Squamosa promoter binding like-protein (unigene aC02026B06SK_c)	AT2G33810	0.818	0.374	0.154	1.42	0.373684	0.0165
IC0AAA42AE11	Expressed protein (unigene aCL2558Contig1)	AT5G19380	0.461	0.163	0.0686	0.543	0.163063	0.0318
IC0AAA87BH09	Expansin precursor (unigene aIC0AAA87BH09RM1_c)	AT2G40610	1.63	0.19	0.000144	3.19	0.189881	6.04e-07
IC0AAA45DC08	Endo-1	AT3G55430	0.216	0.164	0.409	0.687	0.163962	0.00983
IC0AAA85AA07	phosphatidate cytidylyltransferase family protein	AT3G45040	0.0692	0.117	0.74	0.512	0.117431	0.00777
IC0AAA20DD09	no annotation available (unigene aIC0AAA20DD09RM1_c)	0	0.428	0.307	0.382	1.02	0.309091	0.0332
IC0AAA34AE03	UDP-glucose pyrophosphorylase (unigene aCL1524Contig1)	AT5G17310	0.363	0.284	0.425	0.906	0.284013	0.0392
C08013A09	no annotation available (unigene aC08013A09SK_c)	0	-0.0866	0.213	0.827	0.917	0.213256	0.00846
C34205A10	expressed protein (unigene aC34205A10EF_c)	AT5G12010	0.793	0.379	0.173	1.38	0.379121	0.0207
C31707G09	Expressed protein (unigene aCL5272Contig1)	AT2G21180	0.363	0.336	0.508	1.32	0.336735	0.014
KN0AAQ4YD04	At3g09760/F8A24.19 (unigene aKN0AAQ4YD04RM1_c)	AT3G09760	0.425	0.181	0.127	0.723	0.181203	0.0128
KN0AAH2BH10	Putative inorganic pyrophosphatase (unigene aCL3056Contig2)	AT5G09650	0.409	0.232	0.254	0.98	0.231678	0.00928
C06006H11	Cytochrome P450 90B1 (unigene aCL2095Contig1)	AT3G50660	0.0569	0.404	0.944	1.39	0.405248	0.0275
C08039C11	Calcium-binding EF-hand family protein-like (unigene aCL7645Contig1)	AT2G44310	0.215	0.486	0.809	1.9	0.485934	0.0142
IC0AAA85AB02	Polygalacturonase-like protein (unigene aIC0AAA85AB02RM1_c)	AT3G48950	0.579	0.197	0.0586	0.627	0.196552	0.0391
IC0AAA39CD06	Ubiquinol-cytochrome c reductase	AT5G13430	0.364	0.191	0.216	0.583	0.190523	0.0469
C02022E08	Protein ABIL2 (unigene aCL7371Contig1)	AT3G49290	0.283	0.442	0.716	1.45	0.440729	0.0339
C34008F07	no annotation available (unigene aC34008F07EF_c)	0	0.472	0.227	0.177	0.759	0.227246	0.0315
KN0AAQ1YO12	tr|Q96WT5 Aspergillus oryzae Maltose permease (unigene aKN0AAQ1YO12RM1_c)	AT5G16150	0.341	0.203	0.282	0.619	0.202951	0.0476
IC0AAA5CB08	Auxin-induced basic helix-loop-helix transcription factor (unigene aIC0AAA5CB08RM1_c)	AT3G47620	0.902	0.34	0.0861	1.09	0.340625	0.0388
C08022D05	no annotation available (unigene aC08022D05SK_c)	0	0.138	0.209	0.706	0.853	0.233699	0.0238
IC0AAA75BH02	no annotation available (unigene aIC0AAA75BH02RM1_c)	0	0.203	0.181	0.489	0.892	0.180933	0.00374
C31109G11	1	AT4G27270	-0.787	0.269	0.0606	1.09	0.270471	0.0121
IC0AAA2AF03	Senescence-induced receptor-like serine/threonine kinase-like (unigene aIC0AAA2AF03RM1_c)	AT1G25570	0.524	0.212	0.109	1.02	0.21118	0.00426
C31305B03	expressed protein (unigene aCL2142Contig3)	AT4G31130	0.173	0.428	0.828	1.76	0.427184	0.0108
C05002F09	no annotation available (unigene aCL584Contig1)	0	0.238	0.176	0.395	0.689	0.175765	0.014
C06052B10	Putative TFIIH basal transcription factor complex p34 subunit (unigene aC06052B10T7_c)	AT1G18340	1.32	0.565	0.13	1.9	0.565476	0.0306
C19005G07	no annotation available (unigene aC19005G07T7_c)	0	-0.433	0.306	0.373	1.17	0.307087	0.0164
C32101A12	Putative glutathione S-transferase T3 (unigene aCL803Contig1)	AT2G29420	0.947	0.361	0.0898	1.28	0.361582	0.0239
IC0AAA55AH08	no annotation available (unigene aCL6120Contig1)	0	0.269	0.172	0.318	0.696	0.171429	0.0117
C06014B12	no annotation available (unigene aC06014B12SK_c)	0	0.0433	0.291	0.94	0.973	0.291317	0.0316
KN0AAI3CH06	no annotation available (unigene aCL5267Contig1)	0	0.15	0.254	0.739	2.19	0.254651	7.85e-05
IC0AAA19BD08	no annotation available (unigene aCL406Contig1)	AT3G01070	0.285	0.276	0.529	1.08	0.27551	0.014
C34004D03	no annotation available (unigene aC34004D03EF_c)	0	0.834	0.338	0.115	1.34	0.337531	0.0159
IC0AAA6CC07	Aspartate/tyrosine/aromatic aminotransferase (unigene aIC0AAA6CC07RM1_c)	AT2G20610	0.555	0.183	0.052	0.637	0.182521	0.0257
IC0AAA33CB06	Putative acid phosphatase (unigene aCL8490Contig1)	AT4G29260	0.307	0.111	0.075	0.502	0.111062	0.00635
KN0AAQ4YD01	Malate synthase (unigene aKN0AAQ4YD01RM1_c)	AT5G03860	0.391	0.15	0.0918	0.58	0.150259	0.0153
IC0AAA70AE06	F17J6.12/F17J6.12 (unigene aIC0AAA70AE06RM1_c)	AT1G50600	0.699	0.232	0.0532	1.04	0.231626	0.00662
KN0AAA1BH04	OSJNBa0033H08.17 protein (unigene aCL5487Contig1)	AT4G24175	-0.0934	0.173	0.762	0.655	0.172823	0.0168
C31705E08	ATP synthase delta chain	AT4G09650	0.666	0.347	0.213	1.17	0.348214	0.0306
IC0AAA22DE11	Glucose-6-phosphate isomerase	AT5G42740	0.642	0.254	0.101	1.04	0.254902	0.0114
IC0AAA15AF11	Pectate lyase (unigene aIC0AAA15AF11RM1_c)	AT1G67750	0.808	0.451	0.247	2.66	0.450847	0.00117
C16000A10	Beta-1	AT3G57240	-0.00552	0.35	0.994	1.47	0.35	0.00963
IC0AAA50DD10	Cytochrome P450 71A1 (unigene aCL1847Contig1)	AT1G13080	0.618	0.287	0.161	0.929	0.286728	0.0366
C18006F07	no annotation available (unigene aC18006F07Rv_c)	0	0.877	0.327	0.0971	1.68	0.308257	0.00417
IC0AAA50DC09	Pyrophosphate-dependent phosphofructokinase alpha subunit (unigene aCL4127Contig1)	AT1G76550	0.349	0.178	0.203	0.67	0.177719	0.0175
IC0AAA58AB09	no annotation available (unigene aCL7537Contig1)	0	0.488	0.194	0.102	0.583	0.193688	0.05
C31202D08	Ras-related protein ARA-5 (unigene aCL3353Contig1)	AT1G02130	0.136	0.261	0.771	0.968	0.260916	0.019
C32006G06	Transcription factor Myb1 (unigene aCL177Contig2)	AT1G19000	0.55	0.223	0.109	0.675	0.222772	0.0489
C01019C02	Chlorophyll a-b binding protein CP29.3	AT2G40100	0.149	0.193	0.654	0.704	0.193407	0.0208
IC0AAA55BA01	Opsin-like protein (unigene aIC0AAA55BA01RM1_c)	0	0.188	0.3	0.722	1.23	0.3	0.011
C21007A05	no annotation available (unigene aC21007A05Rv_c)	0	0.59	0.344	0.271	1.18	0.344023	0.0277
IC0AAA67AE05	Arabidopsis thaliana genomic DNA	AT5G48390	0.424	0.182	0.13	0.59	0.182099	0.0362
IC0AAA67DG09	Polygalacturonase (unigene aCL675Contig4)	AT2G43870	0.42	0.216	0.209	2.34	0.216667	1.27e-05
IC0AAA43DF02	OSJNBa0035M09.15 protein (unigene aCL461Contig1)	AT4G29960	0.48	0.149	0.0413	0.597	0.14925	0.0126
C04030G06	Leucine rich repeat protein precursor (unigene aC04030G06SK_c)	AT3G20820	-0.0297	0.458	0.973	3.29	0.458217	0.000318
IC0AAA14DA09	EIN2 (unigene aCL6996Contig1)	AT5G03280	0.8	0.287	0.0752	1.12	0.286445	0.0154
C18008E05	Protease inhibitor (unigene aC18008E05Rv_c)	AT2G38870	-0.278	0.148	0.224	1.08	0.147743	0.000282
C31806D07	Gb|AAF07369.1 (unigene aCL1961Contig1)	AT1G63830	-0.053	0.209	0.896	0.897	0.209091	0.00857
IC0AAA23DB02	3-ketoacyl-CoA thiolase (POT1)	AT2G33150	0.577	0.375	0.327	1.17	0.375	0.0435
IC0AAA6BC07	Anthocyanin 5-aromatic acyltransferase-like protein (unigene aCL1060Contig2)	AT3G29590	0.76	0.25	0.052	0.986	0.24962	0.0136
C08037C06	Inositol oxygenase 1 (unigene aCL3534Contig1)	AT1G14520	0.0876	0.2	0.811	0.645	0.19969	0.0368
C04028E06	Leucoanthocyanidin dioxygenase-like protein (unigene aCL446Contig1)	AT5G05600	0.382	0.286	0.403	1.15	0.28536	0.012
C31502D05	Expressed protein (unigene aC31502D05EF_c)	AT1G14360	0.529	0.3	0.256	1.06	0.299435	0.0241
IC0AAA99AD02	Glucosyltransferase-like protein (unigene aCL3377Contig2)	AT5G22740	-0.401	0.172	0.129	1.36	0.171934	0.000152
C34104C09	Nt-Rab11e protein (unigene aCL3098Contig2)	AT2G31680	-0.00235	0.205	0.995	0.795	0.20437	0.0147
C34107D06	U1snRNP-specific protein	AT2G47580	0.215	0.196	0.5	0.648	0.195181	0.0327
C31604E05	no annotation available (unigene aC31604E05EF_c)	0	-0.135	0.277	0.787	1.28	0.277056	0.00559
IC0AAA3BD07	Chloroplast nucleoid DNA-binding protein-like protein (unigene aIC0AAA3BD07RM1_c)	AT1G76010	0.237	0.176	0.398	0.584	0.175375	0.0322
C21003A01	UDP-glucose 4-epimerase (unigene aCL7427Contig1)	AT1G64440	0.664	0.296	0.143	1.06	0.295265	0.0221
KN0AAI3DF04	UPI00005A0AE8	AT1G70150	0.575	0.202	0.0677	1.93	0.202306	3.49e-05
C32003G09	Putative sodium-dependent bile acid symporter (unigene aCL8723Contig1)	AT2G26900	0.931	0.314	0.0572	1.04	0.314199	0.0328
C05808F01	no annotation available (unigene aC05808F01SK_c)	0	0.444	0.33	0.4	0.999	0.330795	0.0493
C08011G03	no annotation available (unigene aC08011G03SK_c)	0	0.37	0.186	0.197	0.634	0.185924	0.0287
IC0AAA41AG09	Meiosis specific-like protein (unigene aCL782Contig1)	AT5G02820	0.877	0.256	0.0335	2.04	0.286517	0.000438
KN0AAK1DB08	no annotation available (unigene aKN0AAK1DB08FM2_c)	0	1.15	0.324	0.0271	2.45	0.324074	0.000223
IC0AAA60CC09	Predicted flavoprotein involved in K+ transport (unigene aIC0AAA60CC09RM1_c)	AT5G11320	0.503	0.205	0.112	0.652	0.205678	0.0403
C18015G01	Cytochrome P450 4V2 (unigene aCL5541Contig1)	AT3G26230	1.93	0.648	0.0611	2.14	0.648485	0.038
C18021H10	Retrotransposon protein	0	0.66	0.234	0.0718	0.991	0.233726	0.0101
IC0AAA3CH07	Nucleoporin-like protein (unigene aCL3573Contig1)	AT1G33410	0.795	0.28	0.0676	0.894	0.279375	0.039
KN0AAQ7YH04	Oligouridylate binding protein	AT1G22760	0.471	0.153	0.0495	0.499	0.153067	0.0356
C31109A06	Similarity to ornithine cyclodeaminase (unigene aC31109A06EF_c)	AT5G52810	0.0335	0.258	0.948	1.18	0.258206	0.00597
C08018D12	Similarity to GTPase activating protein (unigene aCL8391Contig1)	AT5G52590	0.424	0.192	0.15	0.664	0.191908	0.0267
C08013F10	no annotation available (unigene aC08013F10SK_c)	0	0.371	0.252	0.352	1.45	0.251736	0.00137
IC0AAA65CC10	OSJNBa0076N16.22 protein (unigene aCL2811Contig2)	AT1G65430	0.555	0.19	0.0609	0.638	0.190448	0.0311
C34006C03	Zinc finger CCCH type domain-containing protein ZFN-like 3 (unigene aCL628Contig1)	AT5G18550	0.861	0.299	0.0645	0.932	0.299678	0.0436
C31602D01	At3g06170 (unigene aC31602D01EF_c)	AT3G06170	0.343	0.185	0.231	0.571	0.18539	0.0457
C02010H06	Patellin 1 (unigene aC02010H06SK_c)	AT4G09160	-0.711	0.306	0.131	1.52	0.305835	0.00358
C34010E12	T16B5.13 protein (unigene aCL4031Contig1)	AT1G60780	-0.0968	0.197	0.785	0.651	0.197273	0.0335
C31604E03	Glycerol-3-phosphate acyltransferase 4 (unigene aCL2335Contig1)	AT4G00400	0.116	0.423	0.888	2.5	0.423729	0.00117
IC0AAA84AA06	NAC domain-containing protein 48 (unigene aCL267Contig4)	AT5G63790	0.273	0.126	0.158	0.564	0.125893	0.00672
IC0AAA77BG01	no annotation available (unigene aIC0AAA77BG01RM1_c)	0	0.231	0.189	0.447	0.644	0.188856	0.0283
IC0AAA34BD07	At5g45275 (unigene aIC0AAA34BD07RM1_c)	AT4G19450	0.951	0.494	0.211	1.49	0.493377	0.0495
C02022D07	Transketolase	AT2G45290	0.585	0.32	0.237	1.04	0.321981	0.0367
IC0AAA55BD09	Hydrolase	AT4G36530	0.406	0.136	0.0553	0.633	0.135837	0.00533
C08032C10	Putative ripening-related protein (unigene aC08032C10SK_c)	AT5G62350	0.528	0.151	0.029	1.12	0.151967	0.000265
C08003E12	no annotation available (unigene aC08003E12SK_c)	0	-0.402	0.266	0.337	1.49	0.266071	0.00164
C06051B02	no annotation available (unigene aCL7252Contig1)	0	1.19	0.372	0.0505	1.18	0.371069	0.0474
IC0AAA66CA04	no annotation available (unigene aIC0AAA66CA04RM1_c)	0	0.43	0.21	0.183	0.646	0.210423	0.0462
KN0AAQ7YG13	Putative oxidase (unigene aKN0AAQ7YG13RM1_c)	0	0.0987	0.167	0.74	0.654	0.167263	0.0143
C02009D02	Emb|CAB66910.1 (unigene aCL3454Contig1)	AT3G49720	0.285	0.177	0.303	0.551	0.176603	0.0435
C02022G10	Pyrophosphate-dependent phosphofructokinase alpha subunit (unigene aCL4699Contig1)	AT1G76550	0.591	0.259	0.137	1.05	0.258621	0.0116
KN0AAB3BA08	At1g02270/T6A9_9 (unigene aCL5351Contig1)	AT1G02270	0.503	0.25	0.192	1.16	0.249462	0.0054
IC0AAA6AF11	NAD-dependent formate dehydrogenase (unigene aIC0AAA6AF11RM1_c)	AT5G14780	0.5	0.202	0.108	0.635	0.202229	0.0421
IC0AAA64BB04	ENSANGP00000016695 (unigene aCL7574Contig1)	0	0.432	0.191	0.141	0.797	0.191127	0.0101
C31809F02	Putative early nodule-specific protein (unigene aC31809F02EF_c)	AT5G14450	0.387	0.317	0.449	1.47	0.317495	0.0062
KN0AAP3YP22	Succinyl-CoA ligase [GDP-forming] alpha-chain 1	AT5G23250	-0.00941	0.229	0.984	1.38	0.229617	0.00104
C34206H05	Putative RNA recognition motif containing protein (unigene aCL3780Contig1)	AT1G14340	0.116	0.159	0.672	0.558	0.158523	0.0245
IC0AAA29DD06	Cytochrome P450 (unigene aIC0AAA29DD06RM1_c)	AT2G26710	0.24	0.14	0.272	0.536	0.140314	0.016
IC0AAA4BE09	Expressed protein (unigene aCL6397Contig1)	AT2G19180	0.642	0.224	0.0651	0.713	0.223511	0.0393
C34110D04	T20H2.19 protein (unigene aCL3544Contig1)	AT1G20030	0.906	0.315	0.0651	1.52	0.3147	0.00424
IC0AAA36BF06	F26F24.26 (unigene aCL827Contig1)	AT1G23390	0.824	0.28	0.0586	0.929	0.279819	0.0323
KN0AAP13YA04	Protein At2g41720 (unigene aKN0AAP13YA04FM1_c)	AT2G41720	-0.6	0.286	0.172	0.882	0.197315	0.0099
C04011A07	Cell wall apoplastic invertase (unigene aCL7Contig1)	AT1G55120	0.187	0.203	0.581	0.791	0.202821	0.0145
IC0AAA56BH05	no annotation available (unigene aCL4386Contig1)	AT1G28400	-0.971	0.357	0.0791	1.69	0.35654	0.00481
C32006G10	Luminal-binding protein 1 precursor (unigene aCL8Contig6)	AT5G42020	0.0147	0.139	0.958	0.763	0.13898	0.00186
C08013A10	Putative cysteine protease (unigene aC08013A10SK_c)	AT3G19400	0.19	0.218	0.603	0.71	0.217791	0.0355
C08034G10	VHS and GAT domain protein (unigene aCL2078Contig1)	AT4G32760	0.333	0.208	0.307	0.923	0.207883	0.00706
IC0AAA67AF03	T1N6.18 protein (unigene aIC0AAA67AF03RM1_c)	AT1G01770	0.237	0.185	0.425	0.586	0.185443	0.0409
IC0AAA43CA11	VP1/ABI3 family regulatory protein-like protein (unigene aCL4518Contig1)	AT4G32010	0.259	0.131	0.2	0.591	0.131042	0.00637
C08010E08	UPI0000449214	AT5G20620	0.302	0.178	0.277	0.737	0.178019	0.0105
IC0AAA80CG09	Tyrosine aminotransferase-like protein (unigene aCL1247Contig1)	AT5G36160	0.386	0.197	0.204	0.643	0.197239	0.0355
IC0AAA68DE06	Endo-1	AT4G02290	0.269	0.139	0.208	0.595	0.138695	0.00857
IC0AAA34BA06	Similarity to bactericidal permeability-increasing protein (unigene aCL5070Contig1)	AT1G50620	0.372	0.178	0.173	0.576	0.177778	0.0364
C31201B12	no annotation available (unigene aC31201B12EF_c)	0	1.65	0.53	0.0553	1.84	0.530259	0.0328
IC0AAA41BF04	Hydroquinone glucosyltransferase (unigene aIC0AAA41BF04RM1_c)	AT4G01070	0.518	0.21	0.11	0.674	0.210625	0.0386
KN0AAK2CB03	At1g69640/F24J1.22 (unigene aCL3819Contig1)	AT1G69640	0.333	0.385	0.609	1.22	0.386076	0.0409
C08019B07	Arabidopsis thaliana genomic DNA	AT5G35730	-0.202	0.309	0.709	1.02	0.308157	0.0327
C34101G09	Acidic endochitinase precursor (unigene aC34101G09EF_c)	AT5G24090	0.645	0.598	0.509	2.07	0.596542	0.0264
KN0AAA2BG02	ABC transporter (unigene aKN0AAA2BG02ZM1_c)	AT1G17840	-0.524	0.282	0.229	0.946	0.281548	0.0308
C31504G01	Protein At2g39000 (unigene aC31504G01EF_c)	AT2G39000	0.429	0.276	0.323	0.974	0.275921	0.0243
C31304H03	Fructokinase (unigene aC31304H03EF_c)	AT5G51830	1.05	0.391	0.083	1.61	0.390777	0.0108
C20010F01	Endo-1	AT1G23210	0.457	0.195	0.128	0.718	0.195109	0.0198
C06017H06	Coatomer delta subunit (unigene aC06017H06SK_c)	AT5G05010	0.0723	0.165	0.811	0.676	0.164878	0.011
IC0AAA44CF06	Syntaxin 43 (unigene aCL2Contig16)	AT3G05710	0.0673	0.126	0.765	0.506	0.126185	0.0125
C31003A05	AT4g26270/T25K17_80 (unigene aCL1115Contig2)	AT5G56630	0.107	0.269	0.831	0.84	0.269231	0.0431
IC0AAA95DF05	Emb|CAB43660.1 (unigene aIC0AAA95DF05RM1_c)	AT3G29170	0.34	0.165	0.179	0.711	0.164965	0.00842
IC0AAA2AC09	OFP7 | ovate family protein	AT2G18500	0.203	0.158	0.422	0.561	0.158028	0.0236
KN0AAQ7YP15	no annotation available (unigene aKN0AAQ7YP15RM1_c)	AT1G75560	0.477	0.183	0.0908	0.827	0.182561	0.00623
C31303A08	Quinone oxidoreductase (unigene aC31303A08EF_c)	AT5G61510	0.488	0.267	0.236	1.47	0.266304	0.00178
IC0AAA30CE08	Mitochondrial phosphate carrier protein (unigene aCL8954Contig1)	AT5G14040	0.263	0.15	0.261	0.517	0.150291	0.0275
IC0AAA41CE01	ENSANGP00000013285 (unigene aIC0AAA41CE01RM1_c)	AT5G48230	0.317	0.243	0.416	0.756	0.242308	0.0457
C31009D08	14-3-3-like protein B (unigene aCL1840Contig1)	AT5G65430	0.71	0.263	0.0812	0.936	0.262921	0.0233
IC0AAA40CG12	no annotation available (unigene aCL5019Contig1)	0	0.645	0.269	0.122	0.888	0.269091	0.0352
IC0AAA29BD01	Mitotic check point protein (Bub2)	0	0.262	0.162	0.301	0.498	0.161688	0.0456
IC0AAA84DC06	AT5g04810/MUK11_13 (unigene aCL8877Contig1)	AT5G04810	-0.459	0.172	0.0842	0.78	0.171806	0.00618
IC0AAA45DH02	Alpha-glucan water dikinase	AT1G10760	0.451	0.171	0.0875	0.526	0.170779	0.0457
C34006G11	Homeodomain protein HB1 (unigene aCL4579Contig1)	AT4G35550	-0.417	0.3	0.383	1.29	0.3	0.00846
C01010D10	no annotation available (unigene aC01010D10SK_c)	AT5G63860	0.0394	0.369	0.958	1.36	0.370572	0.0198
C31006F04	Putative histidine-containing phosphotransfer protein 2 (unigene aC31006F04EF_c)	AT3G21510	1.13	0.379	0.0565	1.58	0.379808	0.0101
C32104G12	Retrotransposon protein	AT4G29090	1.45	0.556	0.106	2.7	0.608108	0.0118
IC0AAA54BA07	At5g04440 (unigene aIC0AAA54BA07RM1_c)	AT5G04440	0.573	0.304	0.222	2.48	0.303922	0.000122
KN0AAP3YA21	Pheophorbide a oxygenase	AT3G44880	0.215	0.238	0.59	0.886	0.256069	0.0267
IC0AAA89DA08	At2g17100 protein (unigene aCL8727Contig1)	AT4G35240	0.147	0.309	0.792	1.01	0.307927	0.0343
IC0AAA76BF04	Probable sphingosine-1-phosphate lyase (unigene aIC0AAA76BF04RM1_c)	AT1G27980	0.412	0.181	0.138	0.579	0.180938	0.0384
KN0AAH1AH10	UPI000009DA03	AT4G17530	0.57	0.19	0.0552	0.816	0.19021	0.00861
C06013C11	expressed protein (unigene aCL179Contig1)	AT1G29290	0.563	0.236	0.121	0.939	0.23593	0.0129
C31108G08	UDP-glucose 4-epimerase (unigene aC31108G08EF_c)	AT4G10960	0.398	0.239	0.29	0.947	0.238539	0.0159
C01013F11	Putative senescence-associated protein (unigene aC01013F11SK_c)	AT1G70780	0.229	0.125	0.235	1.03	0.125152	0.000112
C01015D11	Carbonic anhydrase (unigene aCL871Contig1)	AT3G01500	0.293	0.151	0.208	0.64	0.1513	0.00923
IC0AAA56BD05	Putative WRKY transcription factor 30 (unigene aIC0AAA56BD05RM1_c)	AT4G23810	0.333	0.131	0.0979	0.502	0.130729	0.0157
C03002B11	Expressed protein (unigene aC03002B11Rv_c)	AT3G62010	-0.0719	0.199	0.847	1.23	0.199029	0.000867
KN0AAP1YG21	Arabidopsis thaliana genomic DNA	AT5G46230	0.695	0.281	0.109	2.98	0.281132	1.38e-05
IC0AAA40DF04	F23M19.5 protein (unigene aCL976Contig1)	AT1G34300	0.287	0.139	0.177	0.639	0.138612	0.00569
KN0AAQ2YE20	AT5g06580/F15M7_11 (unigene aCL8409Contig1)	AT5G06580	0.389	0.137	0.0684	0.551	0.137406	0.0124
KN0AAP2YB17	This gene was shown to have sequence similarities with pea PsUSP gene	AT5G52560	0.324	0.274	0.464	1.26	0.273319	0.00569
C05075C07	AT4g18950/F13C5_120 (unigene aCL1975Contig1)	AT3G58760	0.635	0.274	0.131	1.08	0.272727	0.0132
C31208H12	F8K7.10 protein (unigene aCL1528Contig1)	AT4G01870	0.665	0.255	0.0916	1.04	0.255528	0.0115
IC0AAA60BB02	HB2 homeodomain protein (unigene aIC0AAA60BB02RM1_c)	AT4G35550	0.0697	0.197	0.851	1.12	0.197531	0.00152
C02004B05	UPI000034EE56	AT3G56200	0.629	0.394	0.308	1.48	0.394667	0.0179
C18008D06	no annotation available (unigene aC18008D06Rv_c)	0	0.41	0.127	0.0406	0.507	0.12675	0.0127
KN0AAQ1YD16	AT4g17230/dl4650c (unigene aCL8933Contig1)	AT1G50600	0.436	0.154	0.0685	0.563	0.154247	0.0205
C31810H01	Carotenoid cleavage dioxygenase 1 (unigene aC31810H01EF_c)	AT4G19170	0.83	0.316	0.0894	1.76	0.316547	0.00172
C08038F02	Putative leucine-rich-repeat protein (unigene aC08038F02SK_c)	AT2G19330	0.794	0.281	0.0691	1.01	0.282123	0.0224
KN0AAP13YD01	1	AT2G19450	0.615	0.212	0.0619	0.922	0.211954	0.00789
C01019F02	no annotation available (unigene aC01019F02SK_c)	AT4G28290	0.406	0.204	0.197	0.712	0.204011	0.0257
KN0AAP2YL01	DNA-binding protein 4 (unigene aKN0AAP2YL01FM1_c)	AT3G56400	1.39	0.475	0.0597	1.94	0.474328	0.0112
C31201D09	Ribosomal protein L21 (unigene aC31201D09EF_c)	AT1G09590	0.303	0.191	0.31	0.576	0.190728	0.0496
C08020A12	F5D14.2 protein (unigene aCL7150Contig1)	AT1G32260	-0.22	0.163	0.397	0.514	0.162658	0.0407
C31504D07	4-coumarate-CoA ligase-like (unigene aC31504D07EF_c)	AT4G19010	0.364	0.287	0.428	1	0.285714	0.0252
IC0AAA99DE03	Genomic DNA	AT5G65200	0.533	0.231	0.132	0.837	0.230579	0.0211
C31703B04	Putative ethylene-forming enzyme (unigene aC31703B04EF_c)	AT1G17010	0.0896	0.171	0.77	0.722	0.17109	0.00935
KN0AAP1YP16	Beta-adaptin-like protein B (unigene aKN0AAP1YP16FM1_c)	AT4G23460	-0.242	0.18	0.401	0.611	0.180236	0.0295
C08005B03	Ripening-related protein-like	AT5G62360	0.283	0.291	0.557	1.74	0.291457	0.00109
C16014C01	DNA topoisomerase I (unigene aCL3166Contig1)	AT5G55310	0.224	0.183	0.448	0.585	0.182812	0.0389
KN0AAQ7YA03	Arabidopsis thaliana genomic DNA	AT3G24190	0.357	0.151	0.13	1.36	0.213501	0.00109
IC0AAA44BE11	Related to beta-1	0	0.286	0.155	0.232	0.627	0.154815	0.0119
C31802A06	PreproMP73 (unigene aC31802A06EF_c)	AT2G18540	0.334	0.391	0.613	1.32	0.389381	0.0296
C06006E04	no annotation available (unigene aC06006E04SK_c)	0	-0.0505	0.226	0.909	0.685	0.226073	0.049
KN0AAQ6YI02	Cleavage and polyadenylation specificity factor	AT5G23880	0.644	0.257	0.103	0.853	0.256156	0.0322
IC0AAA50DE05	Putative translation initiation factor eIF-2B epsilon subunit (unigene aCL4988Contig1)	AT2G34970	0.646	0.352	0.235	1.18	0.352239	0.0312
C02008A03	Unidentified precursor (unigene aCL988Contig1)	AT5G11420	0.67	0.262	0.0976	0.975	0.262097	0.0187
C31207F06	Candida glabrata strain CBS138 chromosome D complete sequence (unigene aC31207F06EF_c)	AT2G45290	0.624	0.37	0.347	2.05	0.452539	0.0458
C31001E04	Sedoheptulose-1	AT3G55800	0.425	0.205	0.178	0.633	0.204854	0.0453
C08034B04	Glutathione S-transferase GST 22 (unigene aC08034B04SK_c)	AT2G30860	0.484	0.2	0.117	0.873	0.200229	0.00786
KN0AAB1CC01	no annotation available (unigene aKN0AAB1CC01ZM1_c)	0	0.327	0.258	0.43	0.778	0.258472	0.05
C08019F04	no annotation available (unigene aC08019F04SK_c)	0	0.75	0.316	0.122	2.19	0.316017	0.000414
IC0AAA96BE08	no annotation available (unigene aIC0AAA96BE08RM1_c)	0	0.373	0.151	0.109	0.513	0.150882	0.0288
C16016D06	Syntaxin 132 (unigene aCL8428Contig1)	AT5G08080	0.457	0.303	0.34	1.51	0.304435	0.00361
IC0AAA21DB05	Flavanone 3-hydroxylase-like protein (unigene aIC0AAA21DB05RM1_c)	AT5G24530	0.825	0.27	0.0532	0.779	0.241176	0.0395
IC0AAA68BE12	Putative chloroplast nucleoid DNA-binding protein (unigene aCL3473Contig1)	AT2G17760	0.0509	0.119	0.817	0.624	0.119312	0.0026
C08002A11	Sexually induced protein 2 (unigene aC08002A11SK_c)	0	0.49	0.189	0.093	0.832	0.189091	0.00739
C31704F08	F24B9.19 protein (unigene aC31704F08EF_c)	AT1G07710	0.98	0.497	0.2	2.02	0.497537	0.0117
IC0AAA71AF06	Clathrin heavy chain	AT3G11130	0.515	0.225	0.136	0.984	0.225172	0.00774
KN0AAB1AF09	no annotation available (unigene aKN0AAB1AF09ZM1_c)	0	0.278	0.236	0.466	0.754	0.236364	0.0391
C32102E05	Gb|AAF07368.1 (unigene aCL9246Contig1)	AT5G60050	0.713	0.253	0.0701	1.15	0.252747	0.00608
IC0AAA19DD09	3-deoxy-D-manno-octulosonic acid transferase-like protein (unigene aCL1477Contig1)	AT5G03770	0.395	0.142	0.0731	0.559	0.142239	0.0138
KN0AAP12YH12	expressed protein (unigene aCL9361Contig1)	AT3G54880	0.203	0.217	0.573	0.85	0.216837	0.014
IC0AAA58DF10	Cytochrome P450 90B1 (unigene aCL2095Contig1)	AT3G50660	-0.19	0.296	0.714	1.06	0.295265	0.0221
IC0AAA94AD09	Protein kinase-like protein (unigene aIC0AAA94AD09RM1_c)	AT5G02070	0.315	0.142	0.149	1.15	0.142327	0.00013
C05073F10	no annotation available (unigene aC05073F10SK_c)	0	0.357	0.195	0.236	0.663	0.195575	0.0292
C05802B02	ChaC-like family protein-like (unigene aC05802B02SK_c)	AT4G31290	0.617	0.248	0.107	0.819	0.248182	0.0336
IC0AAA5DD09	Predicted protein (unigene aIC0AAA5DD09RM1_c)	0	0.44	0.177	0.107	0.576	0.176687	0.0353
C08025F08	expressed protein (unigene aC08025F08SK_c)	AT2G34690	0.568	0.252	0.148	0.816	0.251852	0.0412
C02018G12	Ubiquitin-like protein (unigene aC02018G12SK_c)	AT5G14360	-0.305	0.286	0.515	1.13	0.285354	0.0133
C08038C10	P58IPK (unigene aCL6329Contig1)	AT5G03160	0.268	0.264	0.539	0.934	0.263842	0.0241
IC0AAA58DH01	Galactomannan galactosyltransferase (unigene aCL3431Contig1)	AT2G22900	0.377	0.291	0.417	1.35	0.291577	0.00558
C34103F12	Aldehyde dehydrogenase	AT1G44170	0.447	0.298	0.342	1.28	0.299065	0.0087
KN0AAA3CG10	no annotation available (unigene aKN0AAA3CG10ZM1_c)	0	0.886	0.372	0.127	1.2	0.372671	0.0422
C04016B06	no annotation available (unigene aC04016B06SK_c)	0	-0.373	0.15	0.108	0.497	0.150151	0.033
C08016H06	no annotation available (unigene aC08016H06SK_c)	0	-0.528	0.284	0.232	1.12	0.284264	0.0149
IC0AAA77CG04	no annotation available (unigene aIC0AAA77CG04RM1_c)	0	0.493	0.251	0.202	0.797	0.250629	0.0398
IC0AAA5AD04	Sec23 protein	AT4G01810	0.221	0.161	0.39	0.496	0.161039	0.0459
IC0AAA7CH02	no annotation available (unigene aCL6474Contig1)	AT1G49490	0.617	0.264	0.129	0.831	0.26381	0.0417
C06008D07	no annotation available (unigene aC06008D07SK_c)	0	-0.582	0.159	0.0231	0.671	0.159005	0.00938
C06014A03	no annotation available (unigene aC06014A03SK_c)	AT4G38250	0.707	0.378	0.226	1.42	0.376658	0.0175
IC0AAA68CA09	F9F8.22 protein (unigene aIC0AAA68CA09RM1_c)	AT3G10960	-0.0539	0.25	0.912	0.76	0.25	0.0484
IC0AAA6BC05	F1C9.9 protein (unigene aIC0AAA6BC05RM1_c)	AT3G02120	0.118	0.214	0.758	0.582	0.19082	0.05
C02011B05	Gb|AAF24946.1 (unigene aCL2119Contig1)	AT3G19540	0.0235	0.413	0.977	1.76	0.412178	0.00882
C01020H11	Eukaryotic initiation factor subunit	AT5G25780	-0.131	0.172	0.658	0.615	0.172269	0.0228
C01010A09	F26K24.7 protein (unigene aCL5116Contig1)	AT3G11780	0.668	0.296	0.141	1.22	0.2954	0.0107
IC0AAA16BH03	Glucosyltransferase-like protein (unigene aCL3377Contig1)	AT5G22740	-0.54	0.48	0.489	1.47	0.478827	0.0463
C08002D11	RIB40 genomic DNA	AT5G27850	0.349	0.311	0.49	0.94	0.311258	0.0495
IC0AAA2BE07	ALY protein (unigene aCL582Contig1)	AT5G02530	0.22	0.13	0.277	0.526	0.129877	0.0118
IC0AAA64AF10	no annotation available (unigene aIC0AAA64AF10FM1_c)	0	0.945	0.243	0.0176	2.66	0.244037	1.2e-05
IC0AAA2AF05	UPI000034EE13	AT2G35770	0.794	0.233	0.032	0.435	0.23262	0.221
C04011G04	F23A5.25 protein (unigene aCL6719Contig1)	AT1G80890	1.31	0.326	0.0145	0.0222	0.325037	0.973
C31809D05	Homeobox-leucine zipper protein ATHB-7 (unigene aCL5941Contig1)	AT2G46680	2.42	0.387	0.00118	0.784	0.386207	0.183
C31603B04	expressed protein (unigene aC31603B04EF_c)	AT1G73885	1.19	0.331	0.0251	0.831	0.331076	0.0985
C02015C05	Arabidopsis thaliana genomic DNA	AT3G14010	0.997	0.296	0.0337	0.361	0.295902	0.442
C31207D03	Cyclin D (unigene aCL6916Contig1)	AT3G50070	0.542	0.15	0.0244	0.274	0.149727	0.23
C18001A01	Sinapyl alcohol dehydrogenase-like protein (unigene aCL33Contig1)	AT4G39330	0.895	0.224	0.0151	0.629	0.223843	0.0662
C31405C10	Putative AP2/EREBP transcription factor (unigene aCL3230Contig2)	AT5G11590	0.702	0.177	0.0157	0.42	0.177215	0.117
C05076F11	UDP-glucose glucosyltransferase (unigene aCL501Contig1)	AT3G21760	0.609	0.166	0.0232	0.074	0.166667	0.807
C08006D01	Serine/threonine-protein kinase MHK (unigene aC08006D01SK_c)	AT4G13020	1.45	0.329	0.00922	0.27	0.329268	0.627
C31305H01	Nuclear protein-like (unigene aCL5141Contig1)	AT1G25682	0.817	0.257	0.0432	0.414	0.257143	0.296
KN0AAA1BD08	SRG1 like protein (unigene aCL7580Contig1)	AT1G17010	0.503	0.162	0.0473	0.463	0.161888	0.0617
IC0AAA68DE10	no annotation available (unigene aIC0AAA68DE10RM1_c)	0	0.567	0.164	0.0304	0.478	0.164261	0.0577
C31206A06	Arabidopsis thaliana genomic DNA	AT3G12050	0.793	0.161	0.00504	0.406	0.161111	0.0979
C31205A12	no annotation available (unigene aC31205A12EF_c)	0	1.05	0.326	0.0418	0.843	0.325483	0.0891
IC0AAA77AG03	OSJNBb0070J16.3 protein (unigene aCL8111Contig1)	AT1G61810	0.587	0.167	0.028	0.319	0.167016	0.211
IC0AAA39CA09	SJCHGC09578 protein (unigene aIC0AAA39CA09RM1_c)	AT2G47210	0.547	0.174	0.045	0.37	0.173709	0.16
C18022G11	no annotation available (unigene aC18022G11Rv_c)	0	0.571	0.162	0.0279	0.327	0.162687	0.186
C31107H10	Putative receptor associated protein (unigene aC31107H10EF_c)	AT1G03070	0.694	0.208	0.035	0.137	0.207262	0.703
C32105E03	Phosphoribulokinase	AT1G32060	0.751	0.201	0.0226	0.651	0.224483	0.0611
C34204H12	Late embryogenesis abundant protein Lea5 (unigene aCL9Contig16)	AT4G02380	2.63	0.388	0.000702	0.963	0.388306	0.101
IC0AAA94CG02	GTP cyclohydrolase i (unigene aIC0AAA94CG02RM1_c)	0	0.584	0.125	0.00673	0.454	0.125069	0.021
KN0AAQ5YG17	Aconitate hydratase	AT4G26970	0.592	0.18	0.0378	0.372	0.180583	0.175
C34009A08	Protein At4g02920 (unigene aC34009A08EF_c)	AT4G02920	0.588	0.13	0.00798	0.014	0.130841	0.957
IC0AAA68CE10	Polyamine oxidase (unigene aIC0AAA68CE10RM1_c)	AT5G13700	0.747	0.203	0.0225	0.358	0.20226	0.249
IC0AAA48CC04	T19E23.10 (unigene aCL2908Contig2)	AT1G31310	0.502	0.163	0.0493	0.299	0.163388	0.23
C04027H02	Beta-1	AT2G05790	0.853	0.185	0.00712	0.289	0.185256	0.313
C31709D12	UPI000034F276	AT5G26680	5.18	0.498	0.00566	2.34	0.498934	0.0421
IC0AAA94AD11	Putative 6-phosphogluconolactonase (unigene aCL3380Contig2)	AT1G13700	0.497	0.122	0.0134	0.406	0.121922	0.0318
KN0AAK2BA04	no annotation available (unigene aKN0AAK2BA04FM1_c)	0	0.916	0.229	0.015	0.397	0.22948	0.259
C31209H07	no annotation available (unigene aC31209H07EF_c)	0	0.925	0.248	0.021	0.647	0.247893	0.0865
IC0AAA33AE03	High-affinity nitrate transporter (unigene aIC0AAA33AE03RM1_c)	AT1G08090	0.564	0.151	0.0214	0.316	0.151196	0.169
C02004H05	Root phototropism protein 2 (unigene aCL1254Contig1)	AT2G30520	0.797	0.245	0.0393	0.127	0.245174	0.773
C32008B06	Chlorophyll a/b-binding protein CP24 (unigene aCL1214Contig1)	AT1G15820	0.737	0.13	0.00218	0.0318	0.130328	0.9
C01003H09	no annotation available (unigene aC01003H09SK_c)	0	1.08	0.313	0.0295	0.177	0.313274	0.75
IC0AAA56DD03	Class III HD-Zip protein 4 (unigene aIC0AAA56DD03RM1_c)	AT1G30490	0.509	0.152	0.0352	0.207	0.152206	0.388
C31205C06	40S ribosomal protein S2 (unigene aCL8314Contig1)	AT3G57490	0.624	0.145	0.0106	0.0953	0.145274	0.706
C31802D09	UPI000043DF10	AT3G61350	1.21	0.346	0.0284	0.512	0.345946	0.341
C31209G11	no annotation available (unigene aC31209G11EF_c)	0	0.728	0.215	0.033	0.348	0.214815	0.293
IC0AAA81BF01	T16O11.1 protein (unigene aCL1747Contig1)	AT3G09030	0.781	0.246	0.0436	0.211	0.245921	0.609
KN0AAB2BB04	Heat shock protein (unigene aKN0AAB2BB04ZM1_c)	AT4G02380	0.691	0.206	0.0346	0.329	0.205625	0.301
IC0AAA41DB10	Chlorophyll a-b binding protein 7	AT3G61470	1.2	0.265	0.00805	0.463	0.266092	0.256
IC0AAA14CG06	no annotation available (unigene aIC0AAA14CG06RM1_c)	0	0.654	0.181	0.0244	0.502	0.180576	0.069
C01006D04	Expressed protein (unigene aC01006D04SK_c)	AT3G48770	1.3	0.26	0.00467	0.295	0.261062	0.482
IC0AAA85BC05	Predicted protein (unigene aCL2477Contig1)	AT2G20635	0.634	0.145	0.00956	0.178	0.144715	0.439
IC0AAA22BE02	SET domain-containing protein	AT4G30860	0.77	0.233	0.0367	0.581	0.2324	0.0997
C31708D11	F1N19.7 (unigene aCL793Contig1)	AT1G64500	1.23	0.288	0.0107	0.572	0.287437	0.192
C34009A05	Epoxide hydrolase-like protein (unigene aCL5147Contig1)	AT3G51000	0.572	0.172	0.0374	0.027	0.171975	0.937
C31206D11	Spore coat protein-like protein	AT1G23010	1.19	0.383	0.048	0.947	0.383401	0.103
IC0AAA50DG04	Laccase II (unigene aIC0AAA50DG04RM1_c)	AT4G39830	0.874	0.174	0.00439	0.216	0.174194	0.433
C21002F06	no annotation available (unigene aC21002F06Rv_c)	0	1.23	0.32	0.0261	0.892	0.285897	0.0547
C19007C04	no annotation available (unigene aC19007C04T7_c)	0	2.32	0.307	0.00037	1.02	0.306306	0.0321
C31200F05	ADP	AT4G28390	0.892	0.269	0.0363	0.408	0.268421	0.329
C31402C06	Metallothionein-like protein (unigene aCL7Contig10)	AT3G15353	1.7	0.302	0.00228	-0.101	0.303303	0.86
C01006H08	Putative phosducin-like 3 (unigene aCL4159Contig1)	AT5G14240	0.994	0.186	0.00306	0.448	0.185892	0.112
C34006D02	Plastid-lipid associated protein	AT4G04020	1.24	0.311	0.0154	0.667	0.311682	0.159
KN0AAP12YF01	A_IG005I10.24 protein (unigene aKN0AAP12YF01FM1_c)	AT4G00450	2.03	0.332	0.00136	0.638	0.332292	0.207
IC0AAA99AD03	Ubiquinone/menaquinone biosynthesis-related protein (unigene aIC0AAA99AD03RM1_c)	0	1.17	0.246	0.00608	0.72	0.246575	0.0564
C31502A04	Similarity to protein kinase (unigene aC31502A04EF_c)	AT5G63940	0.69	0.191	0.0244	0.411	0.190278	0.156
C31102A09	PCD/DCoH-like protein 2 (unigene aC31102A09EF_c)	AT1G29810	0.693	0.186	0.0215	0.237	0.186614	0.421
C04015F06	Putative bHLH transcription factor (unigene aC04015F06SK_c)	AT4G29100	1.29	0.296	0.00959	-0.0669	0.296018	0.908
IC0AAA55BB06	latex allergen from Hevea brasiliensis (unigene aCL894Contig2)	AT2G39220	0.651	0.166	0.0164	0.409	0.165587	0.104
C34005C04	SET domain-containing protein-like (unigene aC34005C04EF_c)	AT3G56570	0.794	0.215	0.0222	0.51	0.21519	0.117
C04015H06	F6D8.22 protein (unigene aCL5468Contig1)	AT1G52560	1.46	0.308	0.00617	0.167	0.308688	0.761
IC0AAA43BF01	no annotation available (unigene aIC0AAA43BF01RM1_c)	0	0.553	0.131	0.0116	0.409	0.13109	0.0433
C31605A05	expressed protein (unigene aC31605A05EF_c)	AT2G20920	0.717	0.116	0.00127	0.384	0.116012	0.0327
C31605C01	no annotation available (unigene aCL4626Contig1)	0	0.913	0.217	0.0139	0.333	0.241304	0.384
C04034E08	Protein At5g10860	AT5G10860	0.708	0.206	0.0313	0.346	0.205952	0.276
IC0AAA15CC11	Putative mitochondrial carrier protein (unigene aCL8516Contig1)	AT1G25380	0.683	0.169	0.0143	0.288	0.169412	0.268
C32001B06	Beta-amylase PCT-BMYI (unigene aC32001B06EF_c)	AT4G17090	0.997	0.187	0.00314	0.439	0.186809	0.121
C08008G08	Nitrate reductase (unigene aCL7801Contig1)	AT1G77760	1.03	0.328	0.0455	0.227	0.328986	0.689
C32103H04	Nodulin-like protein (unigene aCL696Contig1)	AT1G80530	1.35	0.42	0.0438	0.918	0.421101	0.153
C31601H03	Hydroperoxide lyase (unigene aCL1628Contig2)	AT5G42650	1.92	0.446	0.0103	0.434	0.446043	0.555
C32014G02	F14M2.10 protein (unigene aC32014G02EF_c)	AT1G33780	0.528	0.172	0.0495	0.433	0.171825	0.0976
C31809B07	Putative Transcription initiation factor IIE	AT4G20330	0.948	0.214	0.00898	0.0749	0.214	0.853
C01018A12	Polygalacturonase-like protein (unigene aCL5261Contig1)	AT3G61490	1.02	0.279	0.0233	0.234	0.27957	0.619
C04011F04	no annotation available (unigene aC04011F04SK_c)	0	1.73	0.426	0.0139	0.336	0.425856	0.642
C01011E05	Protein At4g38220 (unigene aCL1097Contig1)	AT4G38220	0.735	0.181	0.0139	0.321	0.181356	0.248
IC0AAA23CE11	F17A9.19 protein (unigene aCL2780Contig1)	AT1G76010	0.581	0.177	0.0374	0.449	0.176772	0.0949
C34202C07	Putative fiber protein Fb1 (unigene aCL2062Contig2)	AT2G27480	0.7	0.217	0.0451	0.549	0.237662	0.133
C31701H07	F21O3.21 protein (unigene aC31701H07EF_c)	AT2G43280	0.586	0.174	0.0339	-0.00375	0.174419	0.992
IC0AAA41DG03	Genomic DNA	AT1G48540	1.11	0.242	0.00801	0.542	0.241964	0.142
IC0AAA1AG02	no annotation available (unigene aIC0AAA1AG02FM1_c)	0	0.495	0.157	0.0447	0.341	0.156422	0.151
KN0AAL3AD10	Citrate synthase	AT2G44350	0.649	0.184	0.0274	0.316	0.183721	0.264
C04022E03	At1g07510/F22G5_9 (unigene aCL895Contig1)	AT1G07510	0.726	0.225	0.0406	0.455	0.225248	0.184
C07006A05	T1B9.2 protein (unigene aCL898Contig1)	AT3G07310	1.48	0.219	0.00072	0.548	0.218327	0.099
IC0AAA16BA06	Protein At3g48860 (unigene aCL3317Contig1)	AT3G48860	0.756	0.208	0.0243	0.609	0.208562	0.0564
C31002B10	no annotation available (unigene aC31002B10EF_c)	0	0.806	0.116	0.000637	0.364	0.116667	0.0433
IC0AAA39BF10	Reduced vernalization response 1 (unigene aCL7285Contig1)	AT3G18990	0.633	0.141	0.00828	0.379	0.140892	0.0776
C34108G05	Putative WD-repeat protein (unigene aC34108G05EF_c)	AT4G03020	0.668	0.208	0.0414	0.136	0.20827	0.708
KN0AAQ5YD15	no annotation available (unigene aKN0AAQ5YD15RM1_c)	0	0.701	0.192	0.0235	0.499	0.191923	0.0874
IC0AAA11DC10	no annotation available (unigene aIC0AAA11DC10RM1_c)	0	0.73	0.184	0.0159	0.312	0.184615	0.272
C05073D01	Protein At4g14746 (unigene aCL5300Contig1)	AT4G14746	0.793	0.233	0.0324	0.199	0.233843	0.612
C19008A04	no annotation available (unigene aC19008A04T7_c)	0	2.12	0.618	0.031	0.391	0.618671	0.717
KN0AAB2DG11	Sulfate transporter (unigene aCL6305Contig1)	AT3G12520	1.29	0.362	0.0266	0.927	0.362109	0.0924
C08031H02	Protein At1g55750 (unigene aCL3574Contig1)	AT1G55750	1	0.277	0.0244	0.695	0.276892	0.0984
IC0AAA33BD02	Aldehyde dehydrogenase (unigene aIC0AAA33BD02RM1_c)	AT1G23800	0.524	0.168	0.0461	0.433	0.167829	0.0898
C31401E06	UPI0000519A9B	AT1G32130	0.584	0.181	0.041	0.0933	0.181518	0.775
KN0AAL3CD09	Major allergen Pru ar 1 (unigene aKN0AAL3CD09FM1_c)	AT1G24020	0.657	0.186	0.0276	0.337	0.187222	0.238
C31805C12	Putative CCAAT-binding transcription factor (unigene aCL2663Contig1)	AT5G12840	1.41	0.446	0.0458	0.522	0.398473	0.408
KN0AAP1YF21	Subtilisin inhibitor I (ASI-I) [Contains: Subtilisin inhibitor II (ASI-II)] (unigene aCL6831Contig1)	0	1.04	0.313	0.0355	0.843	0.313383	0.0773
IC0AAA72BB12	Gb|AAD10670.1 (unigene aCL753Contig2)	AT5G44060	0.576	0.161	0.026	0.372	0.161039	0.128
C31804E02	no annotation available (unigene aC31804E02EF_c)	0	1.45	0.411	0.0276	0.00323	0.411465	0.998
C08029D07	no annotation available (unigene aCL4849Contig1)	AT5G01750	3.11	0.614	0.00427	0.418	0.612903	0.693
C01006A07	Arabidopsis thaliana genomic DNA	AT5G52030	1.25	0.307	0.0136	0.637	0.307729	0.173
C02019D04	ACC oxidase 1 (unigene aCL4439Contig1)	AT1G05010	1.22	0.364	0.0342	1.03	0.363958	0.0643
IC0AAA22BC07	Hypoxanthine ribosyl transferase	AT1G71750	0.583	0.177	0.037	0.484	0.176642	0.0729
KN0AAI2AG01	no annotation available (unigene aKN0AAI2AG01FM1_c)	0	0.851	0.218	0.0171	0.652	0.21806	0.0514
C34005D09	Dioxygenase	AT1G17020	1.04	0.307	0.0335	0.732	0.307563	0.115
IC0AAA81BE03	T22H22.2 protein (unigene aCL8602Contig1)	AT1G54570	0.814	0.188	0.0103	0.506	0.188806	0.0784
C16012D02	Hydroquinone glucosyltransferase (unigene aC16012D02SK_c)	AT4G01070	1.97	0.339	0.00186	1.01	0.338926	0.0522
C34004F10	Hyoscyamine 6-dioxygenase hydroxylase	AT1G35190	0.552	0.168	0.0378	0.43	0.167969	0.0928
C08001G12	Rpl13a-prov protein (unigene aC08001G12SK_c)	AT3G24830	1.11	0.213	0.00347	0.414	0.212308	0.201
IC0AAA49BE04	GAGA-binding transcriptional activator (unigene aCL302Contig3)	AT5G42520	0.786	0.245	0.0416	0.441	0.245	0.239
C04011H08	At3g06670/T8E24.10 (unigene aC04011H08SK_c)	AT3G06670	0.564	0.161	0.0287	0.354	0.161644	0.148
IC0AAA40CF05	Dihydroxy-acid dehydratase	AT3G23940	0.651	0.194	0.0343	0.48	0.194332	0.103
IC0AAA76DF10	2-nitropropane dioxygenase-related protein-like (unigene aIC0AAA76DF10RM1_c)	AT5G64250	0.882	0.269	0.0382	0.652	0.269421	0.11
C31702D04	Emb|CAA66809.1 (unigene aCL3485Contig1)	AT3G26590	1.07	0.318	0.0345	0.469	0.319048	0.344
IC0AAA97BF03	CAT1 catalase (unigene aCL7454Contig1)	AT1G20630	0.64	0.207	0.0484	0.488	0.20766	0.12
C31707E10	Phospholipase D beta 1 (unigene aCL5773Contig1)	AT2G42010	0.93	0.257	0.0244	0.101	0.255696	0.832
C32104D12	no annotation available (unigene aCL5933Contig1)	AT2G35760	0.816	0.203	0.0147	0.489	0.202905	0.112
IC0AAA94AH09	OJ000315_02.15 protein (unigene aIC0AAA94AH09RM1_c)	AT5G24650	0.595	0.143	0.0122	0.471	0.142727	0.0336
C31702G09	OSJNBb0004A17.4 protein (unigene aCL2033Contig1)	AT3G02720	0.875	0.232	0.0201	0.108	0.23176	0.797
C34003H08	Putative receptor-like protein kinase 2 (unigene aC34003H08EF_c)	AT3G14840	0.975	0.26	0.0207	-0.268	0.260194	0.528
C01004A07	At1g64350/F15H21_2 (unigene aCL5448Contig1)	AT1G64355	1.23	0.264	0.00669	0.77	0.263699	0.0569
C02027D10	no annotation available (unigene aCL7577Contig1)	0	0.515	0.163	0.0445	-0.119	0.163462	0.67
C32005D01	Flavonol synthase/flavanone 3-hydroxylase (unigene aCL336Contig1)	AT5G08640	1.01	0.228	0.0092	0.307	0.229104	0.392
IC0AAA99AE02	UPI0000111779	AT4G18930	0.708	0.154	0.00734	0.321	0.154327	0.172
C04002G09	(1-4)-beta-mannan endohydrolase precursor (unigene aC04002G09SK_c)	AT1G02310	1.41	0.428	0.0369	0.179	0.42823	0.819
IC0AAA96AC07	no annotation available (unigene aIC0AAA96AC07RM1_c)	0	0.667	0.183	0.0237	0.227	0.183065	0.434
C02004C04	Digalactosyldiacylglycerol synthase 2 (unigene aCL5814Contig1)	AT4G00550	0.635	0.15	0.0115	0.42	0.15	0.0674
C06021G04	no annotation available (unigene aC06021G04SK_c)	0	0.742	0.195	0.0191	0.339	0.194828	0.257
C02027F11	expressed protein (unigene aCL6380Contig1)	AT3G12320	0.601	0.187	0.0439	0.494	0.187121	0.086
C02002H02	At1g47330/T3F24_2 (unigene aCL4387Contig1)	AT1G47330	1.15	0.299	0.0183	0.34	0.298246	0.479
KN0AAQ6YB15	no annotation available (unigene aKN0AAQ6YB15RM1_c)	0	0.546	0.176	0.0481	0.384	0.176959	0.152
C08032B10	no annotation available (unigene aC08032B10SK_c)	0	1.99	0.329	0.00146	0.907	0.328623	0.0711
C32101G07	Putative zinc-binding protein (unigene aC32101G07EF_c)	AT3G60670	1.21	0.249	0.00546	0.155	0.249196	0.723
C34105H10	Protein At3g24200 (unigene aC34105H10EF_c)	AT3G24200	1.31	0.404	0.0401	0.92	0.403509	0.132
IC0AAA27DF07	Anthranilate synthase alpha subunit precursor (unigene aCL8813Contig1)	AT5G05730	0.564	0.138	0.0136	0.488	0.138636	0.0244
C34208E12	Putative organic hydroperoxide resistance protein (unigene aC34208E12EF_c)	0	0.719	0.187	0.0183	0.519	0.186691	0.0688
C21006G04	no annotation available (unigene aC21006G04Rv_c)	0	0.98	0.278	0.0277	0.596	0.278505	0.159
IC0AAA77AB09	OSJNBa0084A10.14 protein (unigene aIC0AAA77AB09RM1_c)	AT1G58060	0.727	0.205	0.0271	0.522	0.205512	0.0949
C34207E09	At2g36630/F1O11.26 (unigene aCL4567Contig1)	AT2G36630	1.24	0.341	0.0234	0.517	0.340132	0.329
C34209C05	Thylakoid lumenal 17.4 kDa protein	AT5G53490	1.35	0.424	0.0455	0.764	0.424444	0.242
KN0AAP6YP14	F9L1.33 protein (unigene aCL5256Contig1)	AT1G15380	1.11	0.335	0.0362	0.981	0.334812	0.0558
C16016C05	no annotation available (unigene aC16016C05SK_c)	AT2G30360	0.811	0.246	0.0371	0.299	0.247107	0.445
IC0AAA74AG07	Predicted protein (unigene aIC0AAA74AG07RM1_c)	0	0.699	0.184	0.0193	0.411	0.183482	0.14
C31200B07	no annotation available (unigene aC31200B07EF_c)	0	1.33	0.184	0.000502	0.612	0.184337	0.0325
IC0AAA79CE05	UPI0000495209	0	0.521	0.154	0.0334	0.408	0.154545	0.0824
C08031E06	no annotation available (unigene aCL3607Contig2)	AT3G13227	1.18	0.299	0.0161	0.721	0.29917	0.111
C04015B03	Auxin response factor-like protein (unigene aCL3486Contig1)	AT5G62000	1.23	0.337	0.0232	-0.119	0.33711	0.852
C08003E01	no annotation available (unigene aC08003E01SK_c)	0	0.727	0.193	0.0201	0.38	0.192893	0.195
IC0AAA95BB07	P0696G06.7 protein (unigene aIC0AAA95BB07RM1_c)	AT3G03305	0.718	0.213	0.0337	0.638	0.212667	0.0509
IC0AAA64BC01	no annotation available (unigene aIC0AAA64BC01FM1_c)	0	1.15	0.36	0.0427	0.563	0.360897	0.312
C02002C08	At1g31940/F5M6.6 (unigene aC02002C08SK_c)	AT1G31940	0.864	0.268	0.0407	0.425	0.267296	0.304
IC0AAA33AA03	no annotation available (unigene aIC0AAA33AA03RM1_c)	0	0.538	0.142	0.0199	0.198	0.142446	0.374
IC0AAA57CH05	AT4g16560/dl4305c (unigene aCL2734Contig1)	AT4G16563	0.661	0.188	0.028	0.273	0.188276	0.351
C32009D05	Acidic class I chitinase (unigene aCL10Contig3)	AT3G12500	2.34	0.599	0.0168	1.4	0.598291	0.123
C31208F02	Serine/threonine-protein kinase NrkA (unigene aC31208F02EF_c)	AT3G63280	0.839	0.266	0.045	0.694	0.2659	0.087
C01016D07	Probable vacuolar ATP synthase subunit F (unigene aCL1903Contig1)	AT4G02620	1.34	0.298	0.00802	0.69	0.297414	0.126
C04015F07	Negative regulator of genetic competence clpC/mecB (unigene aCL4863Contig1)	AT4G25370	1.54	0.376	0.0131	0.199	0.374765	0.767
IC0AAA61DF07	no annotation available (unigene aCL8825Contig1)	0	0.501	0.149	0.0342	0.401	0.149071	0.0775
C31200C10	Protein At5g04290 (unigene aC31200C10EF_c)	AT5G04290	0.665	0.136	0.00515	0.234	0.136047	0.262
C06003D09	F2D10.25 (unigene aC06003D09SK_c)	AT1G20760	0.688	0.213	0.0409	0.51	0.213389	0.114
C31209E04	no annotation available (unigene aC31209E04EF_c)	0	0.879	0.279	0.0468	0.659	0.278059	0.121
C08021F05	Putative geranyl diphosphat synthase (unigene aC08021F05SK_c)	AT2G34630	0.575	0.163	0.0278	0.221	0.1625	0.388
C04027B03	no annotation available (unigene aC04027B03SK_c)	0	0.691	0.22	0.0457	0.585	0.220755	0.0813
C31204B08	UPI0000501311	AT2G20580	0.619	0.197	0.0455	0.585	0.19697	0.0526
C31304B09	At2g04690/F28I8.27 (unigene aCL6025Contig1)	AT2G04690	0.929	0.255	0.0238	0.359	0.25461	0.368
C31701A02	Magnesium-chelatase subunit chlI	AT4G18480	0.663	0.154	0.0103	0.333	0.153456	0.153
C34108G09	EDS1 (unigene aC34108G09EF_c)	AT3G48080	0.747	0.16	0.00671	0.489	0.159804	0.0472
C34001C12	YUP8H12.22 protein (unigene aCL8324Contig1)	AT2G32430	0.615	0.123	0.00468	0.485	0.12341	0.0139
C02021C09	Sphingosine-1-phosphate lyase (unigene aCL4647Contig1)	AT1G27980	0.802	0.212	0.0199	0.25	0.211864	0.459
C01018G09	Putative shikimate kinase (unigene aC01018G09SK_c)	AT2G21940	0.554	0.155	0.0257	0.174	0.153982	0.483
C19007G04	Ripening regulated protein DDTFR18 (unigene aCL3641Contig1)	AT5G17700	2.6	0.45	0.00196	0.722	0.448447	0.298
C16012C03	Putative cellulose synthase-like protein OsCslE1 (unigene aC16012C03SK_c)	AT4G24010	1.82	0.458	0.0155	0.732	0.4575	0.3
C02002B06	Cuticle protein (unigene aCL2973Contig1)	AT5G57800	1.4	0.303	0.00702	0.387	0.304724	0.42
C08034B07	Uncoupling protein a (unigene aC08034B07SK_c)	AT3G54110	0.907	0.291	0.047	0.229	0.291349	0.644
C04023E09	Probable sulfate transporter 4.2 (unigene aC04023E09SK_c)	AT3G12520	1.62	0.286	0.00218	0.655	0.286026	0.131
C08011E09	no annotation available (unigene aC08011E09SK_c)	0	1.05	0.34	0.0491	0.704	0.340097	0.173
C31707B03	ASF/SF2-like pre-mRNA splicing factor SRP30 (unigene aC31707B03EF_c)	AT1G09140	0.784	0.216	0.0241	0.0311	0.215972	0.941
C34008E05	F27F5.3 (unigene aC34008E05EF_c)	AT1G44920	0.878	0.27	0.0392	0.653	0.269835	0.11
IC0AAA2CD12	Serine/threonine kinase (unigene aIC0AAA2CD12RM1_c)	AT5G01810	1.13	0.187	0.00146	0.478	0.187451	0.0933
IC0AAA10CG05	Cytochrome P450 (unigene aCL3414Contig1)	AT5G09970	0.883	0.24	0.0226	0.0877	0.240274	0.846
IC0AAA16DB01	RING-H2 subgroup RHE protein (unigene aCL1018Contig1)	AT3G16720	0.895	0.277	0.0404	0.714	0.276744	0.09
C05810D12	no annotation available (unigene aC05810D12SK_c)	0	1.48	0.382	0.0177	0.762	0.382915	0.19
C31207H06	RC169 (unigene aC31207H06EF_c)	0	0.789	0.249	0.0443	0.223	0.24972	0.593
KN0AAQ5YI14	no annotation available (unigene aKN0AAQ5YI14RM1_c)	0	0.656	0.141	0.00764	0.465	0.157627	0.0568
C02002B09	Glucosyl transferase	AT3G11340	1.29	0.334	0.0183	0.517	0.333548	0.318
C08029F08	Ribosomal protein L11 methyltransferase-like protein (unigene aCL5738Contig1)	AT5G53920	0.518	0.157	0.0367	0.269	0.156395	0.263
IC0AAA34CA08	ENSANGP00000013716 (unigene aIC0AAA34CA08RM1_c)	AT5G19310	0.535	0.149	0.0258	0.45	0.149502	0.0501
C19009H04	no annotation available (unigene aCL7441Contig1)	0	1.48	0.357	0.0135	0.893	0.3572	0.102
C06005F06	Tyrosyl-tRNA synthetase (unigene aCL739Contig2)	AT2G33840	1.12	0.206	0.00274	0.509	0.206073	0.103
IC0AAA86CA12	Arabidopsis thaliana genomic DNA	AT3G12050	0.862	0.178	0.0055	0.528	0.178378	0.0537
IC0AAA35AA01	Beta-1	AT1G30080	0.764	0.184	0.0123	0.468	0.184252	0.0944
C31009F02	Protein At4g13030 (unigene aC31009F02EF_c)	AT4G13030	0.773	0.192	0.0145	0.511	0.192105	0.0803
C31303F10	Photoperiod responsive protein (unigene aCL270Contig1)	AT3G18710	1.02	0.26	0.0163	0.506	0.260825	0.201
C04011G10	Wound-responsive protein	AT1G19660	0.802	0.167	0.00562	-0.0648	0.166581	0.834
IC0AAA98DB10	G-protein alpha subunit	AT1G31930	0.567	0.17	0.0352	0.469	0.169928	0.071
C31205G12	UPI00004479BD	AT1G67580	0.744	0.185	0.0145	0.368	0.184925	0.19
C34201H02	AT5g20650/T1M15_50 (unigene aCL1547Contig1)	AT5G20650	1.15	0.278	0.0127	0.725	0.277778	0.087
C06002F07	no annotation available (unigene aC06002F07SK_c)	0	1.35	0.276	0.0052	0.745	0.275926	0.077
C01006C11	Transcription factor (unigene aC01006C11SK_c)	AT1G63910	1.77	0.325	0.00277	0.596	0.325683	0.23
KN0AAK1BD03	no annotation available (unigene aKN0AAK1BD03FM2_c)	0	0.594	0.122	0.00543	0.358	0.122603	0.0563
C06024E11	BURP domain containing protein (unigene aCL8707Contig1)	AT1G49320	1.65	0.232	0.000546	0.58	0.232	0.0993
IC0AAA62AA08	Arabidopsis thaliana genomic DNA	AT3G16490	0.626	0.193	0.04	0.453	0.19359	0.122
C31205H05	Lipase	AT5G16120	1.11	0.308	0.0268	0.772	0.344643	0.142
C08017F12	UPI000034F553	AT1G77280	1.47	0.436	0.0336	0.378	0.43649	0.605
IC0AAA3AA07	At1g62280 (unigene aCL6037Contig1)	AT1G62280	0.765	0.235	0.0391	0.0845	0.234722	0.849
C31208H02	Caffeine synthase (unigene aCL4449Contig1)	AT1G19640	1.39	0.371	0.0243	0.603	0.338764	0.25
C34005B07	Cys-rich domain protein (unigene aC34005B07EF_c)	AT5G05350	0.638	0.204	0.0481	-0.359	0.203977	0.253
IC0AAA54CG03	Tubulin beta-2/beta-3 chain (unigene aCL3513Contig1)	AT5G23860	0.773	0.177	0.0097	0.472	0.177444	0.0804
C08033A11	T5E21.14/T5E21.14 (unigene aCL294Contig2)	AT1G14670	0.887	0.214	0.0127	0.494	0.214783	0.128
C02002B04	Polyprotein (unigene aC02002B04SK_c)	0	0.849	0.245	0.0295	0.23	0.245464	0.572
C31603B02	F-box family protein	AT4G14103	0.503	0.15	0.0345	0.198	0.15	0.402
C02002H04	CLB1 (unigene aCL2037Contig1)	AT3G61050	0.743	0.231	0.0414	0.528	0.231579	0.132
IC0AAA94BE05	DNA repair protein RAD51 (unigene aIC0AAA94BE05RM1_c)	AT5G20850	0.851	0.224	0.0194	0.521	0.223605	0.125
C08034C01	NADH-ubiquinone oxidoreductase 75 kDa subunit	AT5G37510	0.831	0.255	0.0389	0.134	0.254269	0.769
IC0AAA44BG08	HEX1 (unigene aIC0AAA44BG08RM1_c)	0	0.572	0.152	0.0205	0.296	0.151795	0.2
C08024E08	Oligopeptide transporter-like protein (unigene aC08024E08SK_c)	AT5G01180	2.37	0.442	0.00304	1.14	0.44186	0.0903
C08006F01	no annotation available (unigene aC08006F01SK_c)	0	1.32	0.341	0.0254	0.649	0.372989	0.271
C31802D05	ABA-responsive protein-like (unigene aCL1150Contig1)	AT5G13200	2.96	0.598	0.00484	1.4	0.598291	0.123
C05055C03	no annotation available (unigene aC05055C03SK_c)	0	1.17	0.209	0.00237	0.594	0.209155	0.0636
IC0AAA1BD10	Pyruvate dehydrogenase E1 (unigene aIC0AAA1BD10RM1_c)	AT1G59900	0.662	0.214	0.048	0.539	0.213889	0.0971
C31207F12	no annotation available (unigene aC31207F12EF_c)	0	2.62	0.679	0.0386	1.78	0.55625	0.0666
C31701D05	Sigma factor-like protein (unigene aC31701D05EF_c)	AT2G36990	0.744	0.203	0.0232	0.335	0.20303	0.285
C31701A04	Phytochrome E (unigene aCL8163Contig1)	AT2G18790	0.621	0.198	0.0458	0.378	0.197906	0.211
IC0AAA64DC05	no annotation available (unigene aIC0AAA64DC05FM1_c)	0	0.541	0.139	0.0176	0.407	0.139384	0.0564
C31702C10	At2g36000/F11F19.9 (unigene aC31702C10EF_c)	AT2G36000	0.712	0.212	0.0342	0.372	0.211364	0.252
C31107F06	Defense-related protein (unigene aC31107F06EF_c)	AT3G44870	0.843	0.219	0.0183	0.442	0.218812	0.185
KN0AAQ4YH08	F6D8.3 (unigene aKN0AAQ4YH08RM1_c)	AT1G52720	0.604	0.19	0.0433	0.57	0.19	0.0507
IC0AAA20DB02	Homeodomain protein GhHOX2 (unigene aCL6509Contig1)	AT5G46880	0.824	0.254	0.0397	0.218	0.253783	0.608
C08008G07	Thioredoxin H (unigene aC08008G07SK_c)	AT3G51030	1.13	0.309	0.0229	0.215	0.308023	0.685
C04023E06	Phospholipid-transporting ATPase 1 (unigene aCL7977Contig1)	AT5G04930	1.38	0.35	0.016	0.162	0.349138	0.798
C34203A02	Quinone oxidoreductase	AT5G61510	0.627	0.2	0.0458	0.419	0.199524	0.168
C20002C01	no annotation available (unigene aC20002C01SK_c)	0	0.506	0.117	0.0101	0.207	0.116949	0.248
IC0AAA41AD03	Probable inosine-5'-monophosphate dehydrogenase (unigene aCL2275Contig1)	AT1G16350	0.644	0.172	0.0209	0.447	0.171923	0.0876
KN0AAP1YM07	ELF3 homologue (unigene aCL8290Contig1)	AT2G25930	3.55	0.566	0.00117	1.14	0.567164	0.187
C31505G12	Predicted protein (unigene aCL5808Contig1)	AT3G53680	1.18	0.299	0.0164	0.0368	0.299187	0.951
C34006E09	Putative splicing factor RSZp22 (unigene aCL519Contig1)	AT2G24590	0.976	0.272	0.0254	0.547	0.272139	0.186
C04010H11	F24P17.14 protein (unigene aCL6688Contig1)	AT4G15610	0.735	0.231	0.0437	0.456	0.231472	0.195
IC0AAA85CH11	F14L17.20 protein (unigene aIC0AAA85CH11RM1_c)	AT1G14430	0.59	0.189	0.0469	0.514	0.189668	0.0752
C08008B12	no annotation available (unigene aC08008B12SK_c)	0	0.609	0.19	0.0417	0.569	0.189667	0.0507
C08014F09	no annotation available (unigene aCL7431Contig1)	AT4G07990	0.739	0.157	0.00639	0.481	0.15719	0.0468
KN0AAQ6YH19	Ferrochelatase (unigene aKN0AAQ6YH19RM1_c)	AT2G30390	0.575	0.134	0.0105	0.159	0.133613	0.455
C34207A05	Calmodulin-binding transcription activator 5 (unigene aC34207A05EF_c)	AT4G16150	1.4	0.387	0.037	-0.187	0.385567	0.791
IC0AAA35CF11	no annotation available (unigene aIC0AAA35CF11RM2_c)	0	0.716	0.181	0.0159	0.388	0.181308	0.159
IC0AAA18CC04	AT5g19580/T20D1_100 (unigene aCL3955Contig1)	AT1G67290	0.836	0.265	0.0451	0.559	0.264929	0.166
KN0AAB3BE11	no annotation available (unigene aKN0AAB3BE11ZM1_c)	0	0.772	0.22	0.0281	0.53	0.219917	0.112
C34202B05	Putative hydrolases (unigene aCL1505Contig1)	AT4G37470	1.18	0.316	0.0214	0.0184	0.315609	0.977
IC0AAA5CC10	F15K9.11 protein (unigene aCL6975Contig1)	AT1G03290	0.606	0.188	0.0409	0.483	0.187938	0.0911
C31605H11	Chaperonin CPN60-1	AT3G23990	0.641	0.173	0.0217	0.349	0.172772	0.184
C08032D06	6-phosphogluconate dehydrogenase related protein precursor (unigene aC08032D06SK_c)	0	0.775	0.227	0.0317	-0.0837	0.226829	0.845
C02013D04	At5g25540 (unigene aCL4086Contig1)	AT5G25540	0.591	0.157	0.0205	0.346	0.157273	0.147
C08019A09	Aspartate aminotransferase (unigene aC08019A09SK_c)	AT5G11520	1.24	0.385	0.046	0.478	0.351471	0.391
IC0AAA4CE10	no annotation available (unigene aIC0AAA4CE10RM1_c)	0	0.665	0.214	0.0471	0.469	0.214155	0.148
IC0AAA26DB08	Beta 1	AT1G29380	0.924	0.211	0.0104	0.535	0.18838	0.0663
C02027D03	F7H2.19 protein (unigene aC02027D03SK_c)	AT1G15860	0.553	0.174	0.0435	0.334	0.173958	0.207
C31505C05	Putative alpha-hydroxynitrile lyase (unigene aCL4704Contig1)	AT3G10870	0.834	0.269	0.048	0.397	0.270068	0.343
C19007H05	Gb|AAC25523.1 (unigene aC19007H05T7_c)	AT3G14205	2.5	0.501	0.00464	0.788	0.501911	0.309
IC0AAA91BB12	Expressed protein (unigene aIC0AAA91BB12RM1_c)	AT2G15780	0.553	0.161	0.0315	0.353	0.161187	0.15
IC0AAA46CE03	no annotation available (unigene aIC0AAA46CE03RM1_c)	0	0.532	0.155	0.031	0.441	0.154737	0.063
C31207H11	no annotation available (unigene aCL7637Contig1)	0	1.78	0.272	0.000886	0.658	0.271901	0.11
C18016C06	Late embryogenesis abundant protein Lea5 (unigene aCL9Contig11)	0	3.11	0.473	0.000844	0.497	0.473333	0.519
IC0AAA40BH03	Protein At2g26800 (unigene aIC0AAA40BH03RM1_c)	AT2G26800	0.638	0.15	0.0113	0.403	0.150373	0.0787
C31207G08	no annotation available (unigene aC31207G08EF_c)	0	1.72	0.353	0.00521	0.496	0.354286	0.369
C18021E07	HyuC-like protein (unigene aCL6587Contig1)	AT4G20070	1.17	0.244	0.00567	0.607	0.243775	0.101
C06005D04	no annotation available (unigene aC06005D04SK_c)	0	0.837	0.263	0.0455	-0.101	0.263021	0.837
IC0AAA68CH05	Predicted transporter (unigene aIC0AAA68CH05RM1_c)	AT3G51490	0.522	0.148	0.0274	0.421	0.147719	0.063
KN0AAA2CH03	no annotation available (unigene aKN0AAA2CH03ZM1_c)	0	0.604	0.188	0.041	0.291	0.187742	0.317
C31303H05	F3O9.32 protein (unigene aCL853Contig1)	AT1G16520	0.86	0.235	0.0232	0.706	0.235333	0.0505
C18023H12	TATA box binding protein (TBP) associated factor (TAF)-like protein (unigene aC18023H12Rv_c)	AT3G54280	0.728	0.195	0.0211	0.0608	0.194872	0.871
C31504G10	F14J16.7 (unigene aC31504G10EF_c)	AT1G55830	1.05	0.276	0.0193	0.749	0.276384	0.0752
C31103H05	Arabidopsis thaliana genomic DNA	AT3G18940	0.521	0.166	0.0459	0.44	0.166038	0.082
C08012G09	no annotation available (unigene aC08012G09SK_c)	0	0.589	0.152	0.0179	0.279	0.152459	0.23
KN0AAP12YJ01	Protein phosphatase-2C (unigene aKN0AAP12YJ01FM1_c)	AT3G62260	1.1	0.351	0.0455	0.419	0.352101	0.454
C34108F04	Root iron transporter protein IRT1 (unigene aC34108F04EF_c)	AT4G19690	0.997	0.302	0.037	0.748	0.301613	0.102
C31107H07	27k vesicle-associated membrane protein-associated protein-like (unigene aCL5686Contig1)	AT4G21450	0.665	0.149	0.00877	0.34	0.14978	0.134
C34104D01	no annotation available (unigene aCL5594Contig1)	0	0.677	0.218	0.0473	0.228	0.217143	0.52
IC0AAA41CB03	no annotation available (unigene aCL1265Contig1)	AT3G54290	0.537	0.171	0.0457	0.428	0.1712	0.0995
C16018D07	Auxin response factor 9 (unigene aC16018D07SK_c)	AT4G23980	0.548	0.124	0.00916	0.391	0.124127	0.0414
C34204C06	no annotation available (unigene aC34204C06EF_c)	0	0.595	0.191	0.047	0.207	0.191667	0.504
C20001A08	Putative serine/threonine protein kinase (unigene aC20001A08SK_c)	AT5G01020	1.23	0.395	0.046	1.11	0.395018	0.0659
C08028C09	Eukaryotic translation initiation factor 3 subunit 8 (unigene aCL8682Contig1)	AT3G56150	0.954	0.2	0.00585	0.328	0.2	0.287
C31501E05	Zinc finger protein CONSTANS-LIKE 5 (unigene aC31501E05EF_c)	AT5G57660	0.896	0.201	0.00867	0.427	0.201415	0.162
KN0AAP1YL05	Male sterility protein 2 (unigene aKN0AAP1YL05FM1_c)	AT3G11980	0.777	0.234	0.0358	0.392	0.203109	0.204
C31302H12	UPI00000A9E91	AT1G69800	1.38	0.292	0.00618	-0.126	0.293023	0.813
KN0AAB3CH09	Homeodomain protein (unigene aCL5006Contig1)	AT4G36740	0.644	0.206	0.0459	0.513	0.2052	0.0997
C01006B09	Protein phosphatase 2C (unigene aC01006B09SK_c)	AT3G55050	1.04	0.157	0.000831	0.497	0.157278	0.041
C18005F10	Sialyltransferase-like protein (unigene aC18005F10Rv_c)	AT3G48820	1.39	0.432	0.0442	0.546	0.433333	0.427
C03001H10	Expressed protein (unigene aCL7312Contig1)	AT5G27540	0.689	0.18	0.0186	0.0563	0.179299	0.87
IC0AAA67CH12	Expressed protein (unigene aCL2748Contig1)	AT2G47960	0.574	0.147	0.0168	0.432	0.146441	0.0544
C01006H05	Copper transporter protein homolog (unigene aCL7045Contig1)	AT3G46900	1.2	0.304	0.0159	0.651	0.304206	0.159
C18016F05	AT5g20650/T1M15_50 (unigene aCL1547Contig2)	AT5G20650	1.04	0.294	0.0266	0.836	0.293333	0.063
C34110B03	Ubiquitin-conjugating enzyme E2-17 kDa 10/12 (unigene aCL19Contig7)	AT1G64230	0.846	0.173	0.00513	0.419	0.172428	0.109
C34104C05	Regulator of chromosome condensation like (unigene aCL9427Contig1)	AT5G48330	0.765	0.242	0.0485	0.409	0.242012	0.276
IC0AAA24BB01	Metal tolerance protein C1 (unigene aCL990Contig2)	AT2G47830	0.697	0.181	0.0185	0.479	0.181439	0.0826
C08022H08	Transcription factor HY5 (unigene aC08022H08SK_c)	AT5G11260	1.05	0.323	0.0393	0.792	0.323265	0.105
IC0AAA66DH01	no annotation available (unigene aIC0AAA66DH01RM1_c)	AT4G20960	0.686	0.21	0.0389	0.63	0.210702	0.0511
C31709D06	Putative zinc finger protein identical to T10M13.22 (unigene aC31709D06EF_c)	AT4G02220	0.801	0.213	0.0206	0.487	0.212664	0.132
C31001F04	Asparaginyl-tRNA synthetase	AT5G56680	0.688	0.191	0.0252	0.217	0.192035	0.481
IC0AAA98CD04	MFT-like protein (unigene aIC0AAA98CD04RM1_c)	AT1G18100	0.577	0.153	0.0199	0.486	0.15283	0.0396
IC0AAA73CG04	At5g49900 (unigene aCL2901Contig1)	AT5G49900	0.616	0.192	0.0438	0.188	0.214367	0.601
IC0AAA59DB10	Putative argonaute protein (unigene aIC0AAA59DB10RM1_c)	AT2G27880	0.683	0.182	0.0208	0.514	0.18227	0.0656
C31702D09	T8K14.19 protein (unigene aC31702D09EF_c)	AT1G79390	0.614	0.177	0.0292	-0.0501	0.176408	0.883
IC0AAA33AC02	no annotation available (unigene aCL6919Contig1)	AT5G45610	0.668	0.209	0.0429	0.397	0.210053	0.214
C05811E06	Glutathione S-transferase 12 (unigene aC05811E06SK_c)	AT5G62480	1.39	0.284	0.0052	-0.125	0.284738	0.809
C31702E07	Gb|AAD13716.2 (unigene aCL5699Contig1)	AT2G48110	1.29	0.306	0.0117	0.9	0.306122	0.055
C06002C07	no annotation available (unigene aCL7753Contig1)	0	0.957	0.225	0.0113	0.166	0.226158	0.667
C31200B11	G4 protein (unigene aCL7968Contig1)	AT3G51820	0.654	0.193	0.0331	-0.0164	0.193168	0.966
C31804H02	Cytochrome P450 monooxygenase CYP72B (unigene aC31804H02EF_c)	AT1G17060	0.947	0.291	0.0392	0.706	0.290535	0.109
C05001C06	F18B13.7 protein (unigene aC05001C06SK_c)	AT1G79990	0.523	0.153	0.0339	0.409	0.153184	0.0826
KN0AAI3CH05	Disease resistance protein RPS4 (unigene aKN0AAI3CH05FM1_c)	AT5G45230	0.761	0.195	0.0172	0.572	0.195222	0.0558
IC0AAA55CD02	Nitrilase 1 like protein (unigene aCL8276Contig1)	AT4G08790	0.563	0.158	0.0266	0.188	0.157983	0.455
IC0AAA79AE11	UPI00000A531A	AT5G01510	1.3	0.302	0.0104	0.814	0.301481	0.0767
C08004A05	Phosphatase-like protein Mtc923 (unigene aC08004A05SK_c)	AT4G15410	0.711	0.228	0.0468	0.456	0.228	0.189
KN0AAA2DC02	no annotation available (unigene aKN0AAA2DC02ZM1_c)	0	0.86	0.277	0.0477	0.491	0.277401	0.248
C31303G10	At1g44770 (unigene aC31303G10EF_c)	AT1G44770	0.773	0.232	0.0352	0.287	0.231452	0.435
C31704E03	UPI000034F567	AT1G79350	1.16	0.324	0.0263	0.592	0.323497	0.232
C34010C04	Heat shock protein 26 (unigene aCL640Contig1)	AT4G27670	2.41	0.376	0.00099	1.16	0.374194	0.0446
IC0AAA58BA06	Putative SET-domain transcriptional regulator (unigene aCL1471Contig1)	AT2G19640	0.746	0.242	0.0489	0.367	0.241447	0.329
C01010G02	F28K19.24 (unigene aCL3260Contig1)	AT1G78020	0.808	0.204	0.0157	0.0164	0.203474	0.968
KN0AAL2DE04	UPI0000196F4E	AT3G44610	1.52	0.402	0.0197	1.13	0.402135	0.0662
KN0AAK1DA01	no annotation available (unigene aCL5684Contig1)	0	2.5	0.431	0.00196	0.676	0.430573	0.312
C16013B03	Protein At2g32160 (unigene aC16013B03SK_c)	AT2G32170	0.661	0.183	0.0249	0.544	0.183165	0.0531
C31701A11	MET-10+related protein-like (unigene aC31701A11EF_c)	AT4G04670	0.679	0.212	0.0423	-0.0277	0.21145	0.948
IC0AAA38BE05	expressed protein (unigene aCL1057Contig1)	AT1G68440	0.739	0.209	0.0275	0.564	0.209665	0.0772
C34209C12	Putative ribosomal protein S17 (unigene aC34209C12EF_c)	AT1G49400	0.753	0.213	0.029	0.474	0.213514	0.146
IC0AAA64CB09	no annotation available (unigene aIC0AAA64CB09FM1_c)	0	0.595	0.16	0.0213	0.483	0.159406	0.0492
IC0AAA96AC09	UPI000034F0DC	AT4G00820	0.659	0.194	0.0329	0.551	0.194014	0.0639
C08037B08	EIN3-like protein (unigene aCL4119Contig1)	AT3G20770	1.36	0.382	0.0268	0.258	0.382789	0.697
C02006F12	Digalactosyldiacylglycerol synthase 2 (unigene aC02006F12SK_c)	AT4G00550	0.774	0.218	0.0266	0.572	0.21749	0.0845
IC0AAA93AD08	ABC transporter-like protein (unigene aCL6057Contig1)	AT3G21090	0.924	0.22	0.0117	0.0224	0.219608	0.959
IC0AAA61AF01	no annotation available (unigene aCL5996Contig1)	0	0.614	0.178	0.0306	0.501	0.178292	0.0659
KN0AAQ4YE08	no annotation available (unigene aKN0AAQ4YE08RM1_c)	0	0.676	0.186	0.0242	-0.0165	0.18602	0.964
KN0AAP11YM12	no annotation available (unigene aCL4096Contig2)	0	1.11	0.253	0.00939	0.597	0.252966	0.119
C02002H10	no annotation available (unigene aCL6583Contig1)	0	1.62	0.292	0.00243	0.215	0.29212	0.667
C08008D06	Peptidyl-prolyl cis-trans isomerase CYP20-2	AT5G13120	2.69	0.499	0.00339	0.975	0.557143	0.257
IC0AAA29AA01	no annotation available (unigene aIC0AAA29AA01RM1_c)	0	0.765	0.182	0.0117	0.536	0.182313	0.0547
IC0AAA46DE06	F1E22.8 (unigene aCL8763Contig1)	AT1G65710	0.634	0.197	0.0416	0.499	0.197233	0.0963
C04026A05	Ethylene-forming-enzyme-like dioxygenase (unigene aC04026A05SK_c)	AT5G54000	1.72	0.337	0.00407	0.43	0.335938	0.419
IC0AAA30DB04	no annotation available (unigene aCL7711Contig1)	0	0.635	0.193	0.0373	0.435	0.192478	0.137
IC0AAA54BB05	Expressed protein (unigene aCL2194Contig1)	AT2G18350	0.524	0.155	0.0329	0.349	0.154425	0.137
IC0AAA36CG07	At4g24230 (unigene aIC0AAA36CG07RM1_c)	AT4G24230	1.05	0.244	0.0102	0.689	0.243463	0.0645
C31304D11	Protein At1g67360 (unigene aCL1Contig22)	AT1G67360	0.833	0.258	0.0408	-0.175	0.258493	0.696
KN0AAB3AB01	Mannitol-1-phosphate dehydrogenase	AT4G37990	0.97	0.217	0.00859	0.6	0.217391	0.0708
C32106E05	ATP synthase gamma chain	AT4G04640	0.739	0.235	0.0454	0.703	0.235117	0.0511
C03007D01	no annotation available (unigene aC03007D01SK_c)	0	1.94	0.487	0.0155	1.46	0.486667	0.0505
IC0AAA40BE05	no annotation available (unigene aIC0AAA40BE05RM1_c)	0	0.586	0.175	0.0344	0.0857	0.174898	0.786
IC0AAA63AC06	Heat-shock protein 70 (unigene aIC0AAA63AC06FM1_c)	AT5G02490	0.511	0.133	0.0186	0.384	0.133333	0.0602
IC0AAA1AD08	no annotation available (unigene aIC0AAA1AD08FM1_c)	0	0.689	0.139	0.00474	0.409	0.138644	0.0545
IC0AAA91BA11	Expressed protein (unigene aIC0AAA91BA11RM1_c)	AT2G21970	4.22	0.92	0.048	2.11	0.917391	0.209
C16014F08	Putative pol polyprotein (unigene aC16014F08SK_c)	AT3G59280	0.671	0.209	0.0417	0.323	0.208387	0.318
C01005B03	no annotation available (unigene aC01005B03SK_c)	AT4G39250	0.757	0.162	0.00654	0.319	0.161929	0.195
IC0AAA97BA12	no annotation available (unigene aCL213Contig3)	AT5G16110	0.589	0.124	0.00611	0.427	0.124128	0.0273
IC0AAA16DD10	no annotation available (unigene aCL1143Contig1)	0	0.635	0.184	0.0302	0.108	0.183051	0.739
KN0AAP7YE17	Putative ER6 protein (unigene aKN0AAP7YE17FM1_c)	AT3G62550	2.04	0.507	0.0145	-0.432	0.507042	0.611
IC0AAA85DG08	MATE efflux protein-related (unigene aIC0AAA85DG08RM1_c)	AT5G19700	0.752	0.24	0.0459	0.644	0.240299	0.0785
C08035E04	no annotation available (unigene aC08035E04SK_c)	0	1.02	0.277	0.0222	-0.304	0.276364	0.497
C21005A09	no annotation available (unigene aCL6854Contig1)	0	0.855	0.252	0.0329	0.676	0.252239	0.0786
KN0AAP8YD16	Arabidopsis thaliana genomic DNA	AT5G65640	0.903	0.281	0.0412	0.649	0.279741	0.126
IC0AAA34BF02	Prophenol oxidase activating enzyme 3 (unigene aIC0AAA34BF02RM1_c)	0	0.549	0.147	0.021	0.16	0.146789	0.503
IC0AAA37AG08	60S ribosomal protein L12 (unigene aCL3033Contig1)	AT5G60670	0.757	0.193	0.0164	0.432	0.192857	0.14
C18012H04	no annotation available (unigene aCL5232Contig1)	0	1.14	0.351	0.0397	0.782	0.352252	0.143
KN0AAQ11YE14	ASC1-like protein (unigene aKN0AAQ11YE14RM1_c)	AT1G13580	0.696	0.211	0.0367	0.47	0.210762	0.141
C31207F02	Putative membrane transporter (unigene aC31207F02EF_c)	AT2G26510	1.1	0.328	0.0347	0.162	0.329268	0.785
C34210F12	Protein At3g21610 (unigene aC34210F12EF_c)	AT3G21610	0.523	0.169	0.0481	0.227	0.169403	0.393
C34104A02	Anthranilate phosphoribosyltransferase	AT5G17990	1.15	0.307	0.0207	0.746	0.306996	0.109
C31302C12	SCARECROW-like protein (unigene aC31302C12EF_c)	AT4G36710	1.52	0.425	0.0259	0.869	0.42598	0.179
IC0AAA87DE05	Heat shock factor protein HSF8 (unigene aIC0AAA87DE05RM1_c)	AT4G18880	0.887	0.215	0.0129	0.624	0.215172	0.0583
C18013E09	no annotation available (unigene aC18013E09Rv_c)	0	0.553	0.172	0.0413	0.293	0.172353	0.268
C31708H12	37 kDa inner envelope membrane protein	AT3G63410	0.595	0.159	0.0207	0.256	0.158025	0.295
IC0AAA49AA03	Permease of the major facilitator superfamily (unigene aIC0AAA49AA03RM1_c)	0	0.681	0.151	0.00802	0.459	0.150987	0.0481
IC0AAA11BC11	Putative mitogen-activated protein kinase 1 (unigene aCL2138Contig1)	AT4G08500	0.667	0.196	0.0322	0.272	0.195683	0.375
C34210H05	F21O3.14 protein (unigene aCL1090Contig2)	AT4G27990	0.81	0.239	0.0332	0.411	0.238953	0.264
IC0AAA42CD10	Protein At2g17030 (unigene aCL839Contig2)	AT2G17030	0.96	0.18	0.00312	0.539	0.180268	0.0511
C01006C04	OSJNBa0027P08.10 protein (unigene aCL6226Contig1)	AT4G10300	1.33	0.319	0.0123	0.363	0.318421	0.48
IC0AAA4BD07	expressed protein (unigene aCL2528Contig1)	AT5G12930	0.819	0.238	0.0306	0.488	0.238049	0.177
IC0AAA64AG05	no annotation available (unigene aIC0AAA64AG05FM1_c)	0	2.66	0.403	0.000824	0.981	0.403704	0.109
IC0AAA48CD09	Expressed protein (unigene aCL4113Contig1)	AT1G21050	0.506	0.143	0.0274	0.397	0.143321	0.0697
IC0AAA43CE10	Putative RNA helicase (unigene aCL9183Contig1)	AT3G26560	0.646	0.144	0.00925	-0.101	0.128827	0.645
C05807H09	Putative H/ACA ribonucleoprotein complex subunit 1-like protein 1 (unigene aC05807H09SK_c)	AT3G03920	0.738	0.235	0.0454	0.386	0.233939	0.285
C08028H03	BAMYI (unigene aC08028H03SK_c)	AT1G03475	0.58	0.176	0.0371	0.438	0.175904	0.1
IC0AAA38AE12	no annotation available (unigene aIC0AAA38AE12RM1_c)	0	0.585	0.186	0.0454	0.555	0.186242	0.0517
C31806G05	Chloroplast small heat shock protein class I (unigene aCL80Contig2)	AT3G46230	3.19	0.857	0.0215	0.539	0.85828	0.72
C08001H10	Thioredoxin family Trp26-like protein (unigene aC08001H10SK_c)	AT2G25950	1.13	0.306	0.0222	0.024	0.304956	0.969
C31007H11	no annotation available (unigene aC31007H11EF_c)	0	0.649	0.18	0.0266	0.242	0.180597	0.394
C07004F12	Ultraviolet-B-repressible protein (unigene aC07004F12SK_c)	AT2G06520	0.766	0.237	0.0404	0.495	0.236842	0.17
C18017G05	no annotation available (unigene aCL8595Contig1)	AT1G74310	1.17	0.283	0.0128	0.47	0.283133	0.281
KN0AAL3DD07	no annotation available (unigene aKN0AAL3DD07FM1_c)	0	0.889	0.286	0.0494	0.792	0.285921	0.0724
C18002B12	no annotation available (unigene aC18002B12Rv_c)	0	0.96	0.23	0.0122	0.339	0.230612	0.343
C08037A07	Putative ATP(GTP)-binding protein (unigene aCL1470Contig1)	AT4G12790	0.558	0.161	0.0296	0.151	0.160809	0.571
C31705D10	Vignain precursor (unigene aCL2416Contig1)	AT5G50260	1.76	0.378	0.00673	0.634	0.377381	0.276
C02002A05	Protein At1g02190 (unigene aCL6582Contig1)	AT1G02190	1.62	0.311	0.00361	0.554	0.311236	0.245
C31207C03	sp|P36060 Saccharomyces cerevisiae YKL150w MCR1 cytochrome- b5 reductase (unigene aC31207C03EF_c)	AT5G17770	1	0.284	0.0277	0.321	0.284071	0.483
C07010A02	P0460E08.35 protein (unigene aCL5774Contig1)	AT5G04040	1.93	0.364	0.00317	0.0274	0.363395	0.97
IC0AAA66CB04	MAP kinase (unigene aCL6634Contig1)	AT3G18040	0.599	0.151	0.0156	0.367	0.151029	0.109
C08034G07	no annotation available (unigene aC08034G07SK_c)	0	0.839	0.269	0.0468	0.0987	0.268937	0.846
C01017A11	expressed protein (unigene aCL7473Contig1)	AT4G30790	0.552	0.178	0.048	0.255	0.178322	0.358
C31106H01	Genomic DNA	AT5G52380	0.963	0.177	0.00274	0.525	0.176768	0.0526
IC0AAA91BC08	no annotation available (unigene aIC0AAA91BC08RM1_c)	0	0.977	0.274	0.0261	0.754	0.274182	0.0714
IC0AAA87AA08	Putative salt tolerance-like protein At1g78600 (unigene aCL4934Contig1)	AT1G78600	0.528	0.163	0.04	0.402	0.162753	0.103
IC0AAA97AG12	Metallothionein-like protein (unigene aIC0AAA97AG12RM1_c)	AT3G15353	1.02	0.282	0.0243	-0.434	0.281818	0.321
KN0AAL2DC09	WD-40 repeat protein	AT4G35140	0.966	0.244	0.0157	0.56	0.243478	0.13
C34003E08	no annotation available (unigene aC34003E08EF_c)	0	1.06	0.337	0.0446	0.965	0.336237	0.0611
C34002G12	Oligouridylate binding protein (unigene aCL777Contig1)	AT1G17370	0.871	0.259	0.0342	-0.123	0.258403	0.793
C31703E12	F14M2.3 protein (unigene aCL3Contig22)	AT5G01750	1.08	0.334	0.0414	0.825	0.334008	0.104
C31602E02	F17L21.8 (unigene aC31602E02EF_c)	AT1G27290	0.631	0.204	0.0481	0.54	0.203774	0.0823
C16017H03	Thioredoxin h (unigene aCL7147Contig1)	AT5G39950	0.737	0.183	0.0146	0.216	0.183051	0.46
C31207H08	ENSANGP00000013716 (unigene aC31207H08EF_c)	AT2G28290	0.778	0.229	0.0326	0.148	0.229102	0.711
C31003A10	LHCII type III chlorophyll a/b binding protein (unigene aC31003A10EF_c)	AT5G54270	0.735	0.239	0.0494	0.324	0.24	0.39
IC0AAA88DA08	NAC domain-containing protein 68 (unigene aIC0AAA88DA08RM1_c)	AT4G27410	0.567	0.155	0.023	0.355	0.155022	0.13
C32108C01	Similarity to glucose regulated repressor protein (unigene aC32108C01EF_c)	AT5G23340	0.821	0.188	0.00977	0.43	0.188596	0.132
C05134G01	expressed protein (unigene aC05134G01SK_c)	AT2G12400	-0.67	0.14	0.00573	-0.74	0.139623	0.00238
C32202A01	T22H22.11 protein (unigene aCL1583Contig1)	AT1G54680	-0.609	0.184	0.0369	-0.691	0.184267	0.018
C03011B03	no annotation available (unigene aC03011B03SK_c)	0	-1.18	0.27	0.00964	-0.941	0.269628	0.0256
IC0AAA86DH07	Reduced vernalization response 1 (unigene aCL6036Contig1)	AT3G18990	-0.668	0.209	0.0451	-0.858	0.209268	0.0121
C18021H08	Calmodulin (unigene aCL7412Contig1)	AT4G14640	-1.95	0.297	0.000831	-2	0.296296	0.000481
KN0AAI2BE07	no annotation available (unigene aKN0AAI2BE07FM1_c)	0	-0.836	0.197	0.0114	-0.721	0.197534	0.0204
C03011C03	Putative transcriptional regulator (unigene aC03011C03SK_c)	AT5G66420	-0.961	0.188	0.00396	-0.717	0.187696	0.016
C08030D10	Gb|AAD32776.1 (unigene aC08030D10SK_c)	AT5G05830	-0.888	0.218	0.0136	-0.852	0.217903	0.0142
IC0AAA98BA09	Gb|AAF24840.1 (unigene aIC0AAA98BA09RM1_c)	AT3G23550	-0.503	0.163	0.0491	-0.598	0.163388	0.0202
KN0AAB3BA02	no annotation available (unigene aCL2Contig30)	0	-1.47	0.362	0.0138	-1.67	0.363043	0.0057
KN0AAQ1YH07	TRANSPORT INHIBITOR RESPONSE 1 protein (unigene aCL4970Contig1)	AT3G62980	-0.715	0.12	0.0016	-0.617	0.120039	0.00289
IC0AAA56CD11	no annotation available (unigene aIC0AAA56CD11RM1_c)	0	-0.67	0.19	0.0272	-0.762	0.189552	0.0123
KN0AAP2YF22	New cDNA-based Gene (unigene aKN0AAP2YF22FM1_c)	AT4G28600	-1.31	0.421	0.0478	-1.47	0.421203	0.0256
IC0AAA96DB01	Beta-fructofuranosidase	AT2G36190	-0.972	0.157	0.00126	-1.26	0.156522	0.000133
C05054B07	Heat shock factor binding protein 2 (unigene aCL5813Contig1)	AT4G15802	-0.894	0.223	0.015	-1.12	0.222664	0.00336
C32107C06	expressed protein (unigene aC32107C06EF_c)	AT4G10890	-0.858	0.27	0.0433	-0.889	0.269394	0.0336
C03011D06	Probable pectate lyase 22 precursor (unigene aC03011D06SK_c)	AT5G63180	-0.861	0.128	0.000745	-0.796	0.128387	0.000863
C05056F02	no annotation available (unigene aC05056F02SK_c)	0	-0.929	0.281	0.0368	-1.54	0.28051	0.00186
C16018B03	Putative phosphatase (unigene aC16018B03SK_c)	AT4G29530	-1.13	0.258	0.00932	-0.894	0.257637	0.0265
KN0AAB3DE12	no annotation available (unigene aKN0AAB3DE12ZM1_c)	0	-3.2	0.404	0.000264	-2.15	0.404135	0.00233
C06016A12	Pre-mRNA branch site p14-like protein (unigene aCL6788Contig1)	AT5G12190	-0.943	0.226	0.0122	-1.4	0.225443	0.000858
KN0AAP10YA22	expressed protein (unigene aKN0AAP10YA22FM1_c)	AT5G22450	-0.947	0.287	0.0392	-0.878	0.287869	0.0497
KN0AAP2YG08	no annotation available (unigene aKN0AAP2YG08FM1_c)	0	-2.77	0.458	0.00144	-2.52	0.458182	0.00186
C08030E12	F2D10.13 (unigene aC08030E12SK_c)	AT1G20650	-2.14	0.229	8.24e-05	-1.8	0.229008	0.000161
IC0AAA22CG05	Expressed protein (unigene aCL762Contig1)	AT2G03510	-0.569	0.139	0.0132	-0.697	0.138845	0.00336
C01011H03	At3g01410 (unigene aC01011H03SK_c)	AT3G01410	-0.972	0.226	0.0105	-0.902	0.226065	0.0128
C05055G07	F26F24.27 (unigene aCL2159Contig2)	AT1G23400	-0.838	0.184	0.00766	-0.631	0.183965	0.0276
IC0AAA62AG05	PHB2 (unigene aCL6805Contig1)	AT4G28510	-0.556	0.17	0.0388	-0.602	0.170538	0.0242
C02001G02	no annotation available (unigene aC02001G02SK_c)	0	-0.674	0.205	0.0376	-0.627	0.205574	0.0474
C05057C06	Putative DNA polymerase epsilon catalytic subunit protein isoform b (unigene aC05057C06SK_c)	AT1G08260	-0.722	0.132	0.0027	-0.875	0.131976	0.000544
C31403A06	40S ribosomal protein S13-1 (unigene aCL1739Contig1)	AT4G00100	-0.922	0.166	0.00248	-0.539	0.166358	0.0366
C18019F11	Wall-associated kinase 4 (unigene aC18019F11Rv_c)	AT1G21210	-1.17	0.239	0.0051	-1.07	0.238839	0.00666
C31302G05	no annotation available (unigene aC31302G05EF_c)	0	-1.72	0.391	0.00937	-1.56	0.390977	0.0128
C02008B08	Glucose-6-phosphate 1-dehydrogenase 4	AT1G09420	-1.35	0.259	0.00354	-1.7	0.258359	0.000564
C04027E06	no annotation available (unigene aCL8770Contig1)	0	-0.755	0.147	0.00392	-0.802	0.146886	0.00193
C05804A10	Rubisco activase (unigene aC05804A10SK_c)	AT2G39730	-0.665	0.211	0.0445	-0.903	0.21049	0.00857
C02019C08	Probable 26S proteasome non-ATPase regulatory subunit 3 (unigene aCL3929Contig1)	AT1G20200	-0.829	0.209	0.0158	-0.84	0.209476	0.0124
C05131H03	Protein At2g30200 (unigene aC05131H03SK_c)	AT2G30200	-0.769	0.188	0.0132	-0.715	0.187664	0.0164
C04013B09	Gb|AAC98056.1 (unigene aC04013B09SK_c)	AT5G13560	-1.08	0.343	0.0447	-1.15	0.343284	0.031
KN0AAB2CC11	no annotation available (unigene aKN0AAB2CC11ZM1_c)	0	-0.811	0.224	0.0244	-1.02	0.22467	0.00621
C18012E01	Putative signal peptidase (unigene aC18012E01Rv_c)	AT5G27430	-1.07	0.177	0.00146	-0.973	0.177231	0.00186
C01010H09	T22I11.11 protein (unigene aC01010H09SK_c)	AT1G21065	-0.704	0.208	0.0329	-1.3	0.207337	0.000807
C18019H02	Tetratricopeptide repeat domain 5-like protein (unigene aC18019H02Rv_c)	0	-0.804	0.206	0.0168	-0.783	0.205512	0.0164
C31207H05	Plasma membrane Ca2+-ATPase (unigene aCL5663Contig1)	AT1G27770	-0.584	0.185	0.045	-0.651	0.18547	0.0247
C02006A03	no annotation available (unigene aCL4864Contig1)	0	-0.638	0.185	0.0306	-0.967	0.185249	0.00261
C04018F12	Wound-induced basic protein (unigene aCL564Contig1)	AT3G07230	-1.3	0.237	0.00273	-1.21	0.237255	0.00304
C02006H10	T20M3.12 protein (unigene aCL1466Contig1)	AT1G05850	-1.02	0.234	0.00959	-1.27	0.233456	0.00198
C08027G04	Putative phosphorylase (unigene aC08027G04SK_c)	AT3G29320	-0.889	0.287	0.0481	-1.15	0.288221	0.0127
C06023B04	Expressed protein (unigene aCL2134Contig1)	AT4G21620	-1.23	0.333	0.0225	-1.05	0.334395	0.0422
C08016A10	no annotation available (unigene aC08016A10SK_c)	0	-0.664	0.21	0.0444	-0.976	0.209892	0.0054
IC0AAA63BF07	Putative phospholipase (unigene aCL239Contig1)	AT5G19290	-0.62	0.177	0.0282	-0.91	0.176699	0.00287
C06004G10	AT5g04480/T32M21_80 (unigene aCL5356Contig1)	AT5G04480	-0.508	0.142	0.0262	-0.546	0.142559	0.0159
IC0AAA39CG07	UPI00000A1438	AT5G11700	-0.739	0.23	0.0413	-0.812	0.230028	0.0242
C01003G08	Reduced vernalization response 1 (unigene aCL7325Contig1)	AT3G18990	-0.781	0.17	0.00732	-0.602	0.170056	0.024
C06001F08	Putative endoplasmatic reticulum retrieval protein Rer1B (unigene aC06001F08SK_c)	AT2G21600	-0.848	0.246	0.0301	-0.831	0.245858	0.0297
C01017C01	no annotation available (unigene aC01017C01SK_c)	0	-0.554	0.155	0.0262	-0.764	0.155285	0.0038
C08010C12	Eukaryotic translation initiation factor 5A-2 (unigene aCL2731Contig1)	AT1G13950	-0.71	0.213	0.035	-0.705	0.212991	0.0327
C02006B11	FK506-binding protein 2-2 precursor (unigene aC02006B11SK_c)	AT5G48580	-1.24	0.286	0.00989	-0.932	0.28589	0.0355
C16016E08	MADS-box protein PTM5 (unigene aCL3917Contig1)	AT4G22950	-1.04	0.336	0.0481	-1.31	0.336761	0.0147
C08018E12	no annotation available (unigene aC08018E12SK_c)	0	-0.54	0.156	0.0295	-0.609	0.155754	0.0142
IC0AAA11BB06	F22C12.18 (unigene aIC0AAA11BB06RM1_c)	AT1G64060	-1.25	0.295	0.0113	-1.68	0.294737	0.00147
C20007F04	Putative thioredoxin-like U5 small ribonucleoprotein particle protein (unigene aCL6674Contig1)	AT5G08290	-0.72	0.204	0.0273	-0.669	0.203963	0.0343
C31206B10	Calcium sensor calcineurin B-like protein (unigene aCL5689Contig1)	AT5G24270	-3.17	0.237	8.22e-06	-2.84	0.236667	7.01e-06
IC0AAA29AD09	Division protein (unigene aIC0AAA29AD09RM1_c)	AT5G42480	-0.653	0.117	0.00237	-0.599	0.116764	0.00294
C02022D01	Proliferating cell nuclear antigen 2 (unigene aCL1283Contig1)	AT2G29570	-1.74	0.255	0.000671	-1.68	0.255708	0.000568
KN0AAB3BD10	Uncharacterised protein family	AT3G55510	-0.788	0.14	0.00233	-0.738	0.140304	0.00249
IC0AAA23AH12	Ubiquitin-specific protease 22 (unigene aCL6440Contig1)	AT5G10790	-0.574	0.135	0.0113	-0.525	0.135309	0.0148
C01018G11	AT4g08850/T32A17_160 (unigene aC01018G11SK_c)	AT4G08850	-2.2	0.43	0.00396	-1.75	0.429975	0.0115
C01005E03	no annotation available (unigene aCL8896Contig1)	0	-0.659	0.211	0.0468	-0.747	0.211017	0.024
C32106F02	At2g17140 protein (unigene aC32106F02EF_c)	AT2G17140	-1.09	0.31	0.0319	-1.19	0.347953	0.0323
KN0AAK2AH12	N-acetylglucosaminyltransferase I (unigene aKN0AAK2AH12FM1_c)	AT4G38240	-0.962	0.211	0.0076	-0.809	0.211227	0.0158
C02008G01	Early nodulin-like protein 3 precursor (unigene aCL5538Contig1)	AT4G31840	-2.64	0.382	0.000648	-2.03	0.382298	0.00234
C01016A07	NADH dehoydrogenase (unigene aCL7748Contig1)	AT2G02050	-1.16	0.246	0.00638	-1.06	0.247086	0.00855
C31102E02	F2D10.13 (unigene aC31102E02EF_c)	AT1G20650	-1.73	0.213	0.000218	-1.53	0.212796	0.000312
IC0AAA32DC09	At4g15950 (unigene aCL4022Contig1)	AT5G09920	-0.645	0.105	0.00135	-0.535	0.105108	0.00311
C20007A03	Glucose acyltransferase (unigene aCL2604Contig1)	AT1G33540	-0.953	0.221	0.0113	-1.12	0.220039	0.00353
KN0AAI1CE09	Rhodanese-like family protein (unigene aCL4117Contig2)	AT2G42220	-0.872	0.126	0.000632	-1.08	0.126168	8.1e-05
C21005A04	Probable small nuclear ribonucleoprotein F (unigene aC21005A04Rv_c)	AT4G30220	-1.19	0.286	0.0122	-1.71	0.286432	0.00109
IC0AAA53BD04	peptide transporter (unigene aCL892Contig1)	AT1G22540	-0.741	0.144	0.00381	-0.657	0.143764	0.00594
IC0AAA29AC04	Putative ribophorin I homologue (unigene aCL3300Contig1)	AT1G76400	-0.852	0.178	0.00585	-0.645	0.178177	0.0214
C02012E09	Ribonucleoside-diphosphate reductase large subunit (unigene aC02012E09SK_c)	AT2G21790	-1.02	0.225	0.00778	-1.27	0.224382	0.00153
C06021D12	Cytochrome c oxidase subunit 3 (unigene aC06021D12SK_c)	ATMG00730	-0.524	0.123	0.0111	-0.644	0.123136	0.00259
C07003B11	Putative c-myc binding protein (unigene aC07003B11SK_c)	AT2G14045	-1.41	0.253	0.00243	-1.5	0.253378	0.00115
KN0AAP10YG18	F-box family protein-like (unigene aKN0AAP10YG18FM1_c)	AT5G39250	-0.687	0.146	0.00636	-0.585	0.14625	0.0125
KN0AAB1DE04	Pentatricopeptide (PPR) repeat-containing protein-like (unigene aKN0AAB1DE04ZM1_c)	AT1G71060	-0.929	0.234	0.0156	-0.709	0.233993	0.0491
C03001D03	no annotation available (unigene aC03001D03Rv_c)	0	-0.971	0.257	0.0199	-1	0.25641	0.0145
KN0AAI1DC10	Putative beta-1	AT1G78520	-2.7	0.484	0.00277	-1.77	0.432763	0.0122
C03011G12	Monosacharide transport protein (unigene aC03011G12SK_c)	0	-0.813	0.186	0.00972	-0.984	0.186364	0.00243
IC0AAA94BB04	N amino acid transport system protein	0	-0.779	0.177	0.00937	-0.55	0.177419	0.0444
C06018F06	40S ribosomal protein S16 (unigene aC06018F06SK_c)	AT5G18380	-0.922	0.184	0.00461	-0.848	0.184348	0.00572
C05802G02	Light-inducible protein ATLS1 (unigene aCL1049Contig2)	AT5G01650	-0.696	0.212	0.0378	-1.05	0.212982	0.00374
C20007B11	40S ribosomal protein S19-1 (unigene aC20007B11SK_c)	AT5G61170	-0.677	0.115	0.00172	-0.561	0.114724	0.00394
IC0AAA12CA09	Arabidopsis thaliana genomic DNA	AT5G38840	-0.688	0.156	0.00926	-0.598	0.156136	0.016
C02013C02	C-8	AT1G20050	-1.46	0.291	0.00454	-1.08	0.291892	0.0191
KN0AAP9YG14	no annotation available (unigene aKN0AAP9YG14FM1_c)	0	-0.805	0.248	0.0394	-0.853	0.247965	0.0272
IC0AAA14BF10	OSJNBa0019G23.16 protein (unigene aIC0AAA14BF10RM1_c)	AT1G75060	-0.823	0.123	0.000756	-0.644	0.122901	0.00253
C31003F02	Similarity to nucleoid DNA-binding protein (unigene aCL1990Contig1)	AT5G37540	-1.16	0.19	0.00136	-1.04	0.189435	0.00187
C31702F08	F3M18.5 (unigene aCL5820Contig1)	AT1G28510	-1.23	0.235	0.00341	-1.52	0.234568	0.000632
IC0AAA30AF04	Subtilisin-like serine protease	AT2G05920	-2.09	0.277	0.000384	-1.29	0.277419	0.0054
C31808A04	Katanin p60 ATPase-containing subunit (unigene aCL1803Contig1)	AT1G80350	-0.838	0.198	0.0115	-0.6	0.19802	0.0492
C31707B07	Dihydrodipicolinate reductase-like protein (unigene aC31707B07EF_c)	AT5G52100	-1.01	0.184	0.00274	-0.767	0.184375	0.0102
IC0AAA16BG11	Putative AT-hook DNA-binding protein (unigene aCL367Contig1)	AT2G33620	-1.29	0.394	0.0382	-1.99	0.393281	0.0032
C01015F10	Mannosyl-oligosaccharide 1	AT1G51590	-0.938	0.189	0.0047	-0.911	0.188613	0.00424
C01005F05	expressed protein (unigene aCL6690Contig1)	AT2G12400	-3.56	0.287	1.26e-05	-3.48	0.287603	6.89e-06
C03002F12	no annotation available (unigene aC03002F12Rv_c)	0	-0.783	0.176	0.00886	-0.609	0.176012	0.0267
C08026E11	Proteasome subunit beta type 6 precursor (unigene aCL3621Contig1)	AT4G31300	-1.04	0.217	0.00567	-1.33	0.21732	0.000921
C06021H02	UPI00000A5536	AT2G26770	-1.18	0.188	0.00112	-1.24	0.187311	0.000546
C02026G05	no annotation available (unigene aCL5269Contig1)	0	-0.71	0.194	0.023	-0.655	0.193787	0.0298
KN0AAL1DG02	no annotation available (unigene aKN0AAL1DG02FM2_c)	0	-2.12	0.473	0.00837	-1.61	0.473529	0.0289
IC0AAA69CB12	Putative NBS-LRR type resistance protein (unigene aIC0AAA69CB12RM1_c)	AT3G14460	-0.67	0.131	0.00405	-0.631	0.131458	0.0044
IC0AAA51CG12	Putative macronuclear development protein (unigene aCL2780Contig2)	AT1G76010	-0.531	0.129	0.0132	-0.513	0.129545	0.0132
C16018D03	Putative Sm protein F (unigene aC16018D03SK_c)	AT2G43810	-1.11	0.19	0.00186	-0.968	0.190177	0.00308
C34106C07	NBS-LRR type disease resistance protein Rps1-k-2 (unigene aC34106C07EF_c)	AT3G14470	-0.955	0.268	0.0266	-1.13	0.269048	0.00962
C18011F06	no annotation available (unigene aC18011F06Rv_c)	0	-1.54	0.269	0.00206	-1.08	0.268657	0.0123
C34105E04	T27I1.4 protein (unigene aCL1033Contig2)	AT5G17640	-0.822	0.19	0.0101	-0.678	0.189916	0.0227
C01018H10	T10F20.8 protein (unigene aC01018H10SK_c)	AT1G18070	-1.56	0.225	0.000631	-1.23	0.224863	0.0019
C06007B08	Putative plastidic aldolase (unigene aCL838Contig1)	AT2G01140	-0.501	0.14	0.0256	-0.501	0.139554	0.0223
KN0AAH2AE03	F11F12.2 protein (unigene aKN0AAH2AE03RM1_c)	AT1G50660	-0.775	0.134	0.00196	-0.566	0.134123	0.00938
C04013E01	Putative chorismate mutase (unigene aC04013E01SK_c)	AT3G29200	-1.58	0.25	0.00112	-1.41	0.250444	0.00158
C31302A11	no annotation available (unigene aC31302A11EF_c)	0	-1.04	0.213	0.00526	-1.3	0.213816	0.00097
C02025B03	no annotation available (unigene aC02025B03SK_c)	AT3G66654	-0.945	0.246	0.0185	-1.16	0.245763	0.00494
C34004F01	Sucrose phosphate phosphatase (unigene aC34004F01EF_c)	AT2G35840	-1.6	0.401	0.0229	-1.79	0.366803	0.00744
C31304C08	no annotation available (unigene aCL1Contig17)	0	-1.84	0.467	0.0161	-2.45	0.466667	0.00252
C05070G04	Arabidopsis thaliana genomic DNA	AT3G27320	-1.67	0.201	0.000193	-1.56	0.2	0.000173
C05810A09	Gb|AAB82637.1 (unigene aCL5838Contig1)	AT3G14870	-0.645	0.191	0.0335	-0.648	0.19115	0.0293
C08022C03	no annotation available (unigene aC08022C03SK_c)	0	-1.5	0.38	0.0192	-1.05	0.33871	0.0495
C08013C11	Ubiquitin and ribosomal protein S27a	AT2G47110	-0.638	0.186	0.0316	-0.6	0.186335	0.0377
IC0AAA70DG02	T15D22.8 (unigene aCL3423Contig1)	AT5G49220	-0.601	0.19	0.0447	-0.793	0.190168	0.0101
C04029A05	Putative DNA binding protein (unigene aCL257Contig1)	AT4G27000	-1.26	0.137	9.91e-05	-1.35	0.137056	2.71e-05
C08037A12	Putative mitochondrial processing peptidase alpha subunit (unigene aCL6357Contig1)	AT3G16480	-1.03	0.228	0.00809	-0.979	0.227674	0.00846
C01004C09	no annotation available (unigene aCL2591Contig1)	0	-0.704	0.178	0.0157	-1.19	0.177083	0.000501
IC0AAA32DF06	Diacylglycerol kinase 1 (unigene aIC0AAA32DF06RM1_c)	AT5G07920	-0.877	0.164	0.0031	-0.53	0.164087	0.0371
KN0AAA1DE04	Putative ubiquitin carrier protein (unigene aKN0AAA1DE04ZM1_c)	AT1G50490	-1.96	0.197	5.42e-05	-1.64	0.196879	0.000101
C03007D07	no annotation available (unigene aC03007D07SK_c)	0	-1.65	0.271	0.00138	-1.11	0.271394	0.0113
C08034G09	RNA polymerase	AT2G15430	-0.887	0.191	0.00681	-0.932	0.190593	0.00395
C02016A01	rhomboid family protein / ubiquitin-associated (UBA)/TS-N domain-containing protein	AT3G58460	-1	0.153	0.000867	-0.833	0.153125	0.00198
KN0AAB3AH04	no annotation available (unigene aKN0AAB3AH04ZM1_c)	0	-1.25	0.269	0.0068	-0.984	0.268852	0.0201
KN0AAP4YD07	AT3g47831/T23J7 (unigene aKN0AAP4YD07FM1_c)	0	-0.645	0.197	0.0382	-0.735	0.197051	0.0183
KN0AAP5YK14	PII protein (unigene aKN0AAP5YK14FM1_c)	AT4G01900	-1.01	0.181	0.00232	-0.991	0.180839	0.00188
C06017E10	F9L1.16 (unigene aC06017E10SK_c)	AT1G15215	-0.627	0.17	0.0225	-0.665	0.170077	0.0143
C04028A09	no annotation available (unigene aCL2976Contig1)	AT2G47485	-0.87	0.193	0.00824	-1.6	0.193939	0.000111
C34202H02	Proteasome subunit beta type 4 precursor (unigene aCL1566Contig1)	AT1G56450	-1.22	0.313	0.0186	-1.26	0.312655	0.0132
C31707D03	Protein At2g24300 (unigene aC31707D03EF_c)	AT2G24300	-1.28	0.266	0.00566	-0.856	0.265839	0.0378
KN0AAA1CH09	Cytochrome P450 (unigene aCL8205Contig1)	AT4G37370	-0.97	0.235	0.0128	-1.23	0.235632	0.00261
C31302F04	Polyubiquitin (unigene aC31302F04EF_c)	AT1G31340	-1.12	0.256	0.00935	-1.41	0.254973	0.00177
C31805D01	At5g19740 (unigene aC31805D01EF_c)	AT5G19740	-1.24	0.236	0.00332	-2.04	0.236111	7.57e-05
C32103A03	Signal recognition particle receptor-like protein (unigene aCL456Contig1)	AT4G30600	-0.531	0.132	0.0146	-0.613	0.132112	0.00549
C06020D02	Formin-like protein AHF1 (unigene aCL8053Contig1)	AT3G25500	-2.44	0.362	0.000739	-1.76	0.36214	0.00408
C08031G10	OSJNBb0034G17.7 protein (unigene aC08031G10SK_c)	AT2G44950	-0.842	0.207	0.0135	-1.11	0.205937	0.00209
C20008B05	no annotation available (unigene aC20008B05SK_c)	0	-1.02	0.255	0.015	-1.25	0.255624	0.00395
C01011H09	Pectin methylesterase (unigene aCL4116Contig2)	AT5G53370	-2.15	0.251	0.000144	-2.9	0.25	8.78e-06
C08008C01	far-red impaired responsive protein	AT4G38170	-0.947	0.201	0.00626	-1.27	0.200315	0.000749
C02021F03	no annotation available (unigene aCL8350Contig1)	0	-0.952	0.295	0.0406	-1.09	0.295393	0.0196
C08033C04	Endonuclease/Exonuclease/phosphatase family	AT3G58580	-0.633	0.153	0.0127	-0.546	0.153371	0.0231
KN0AAH2BC08	Predicted protein (unigene aCL8015Contig1)	AT4G35740	-0.748	0.142	0.0033	-0.842	0.141751	0.00113
C06008D06	Dirigent protein	AT1G58170	-1.45	0.432	0.0342	-2.08	0.431535	0.00431
KN0AAP2YH21	Beta-amylase (unigene aCL3871Contig1)	AT2G32290	-0.498	0.129	0.018	-0.51	0.128788	0.0134
C02006G05	Putative adenosine-5'-phosphosulfate kinase (unigene aCL6313Contig1)	AT3G03900	-1.49	0.314	0.00603	-1.27	0.314356	0.0119
C01019F09	Thylakoid membrane phosphoprotein 14 kDa	AT2G46820	-1	0.267	0.0202	-0.876	0.267073	0.0342
C21006D01	RNA polymerase Rpb3/Rpb11 dimerisation domain	AT2G29540	-0.841	0.246	0.0316	-1.01	0.244552	0.0107
KN0AAB3BC01	no annotation available (unigene aCL4604Contig1)	0	-1.26	0.302	0.0119	-1.17	0.300771	0.0146
C34006F03	no annotation available (unigene aCL731Contig2)	0	-1	0.242	0.0126	-0.948	0.241837	0.014
C06003C11	At3g09860 (unigene aC06003C11SK_c)	AT3G09860	-1.15	0.312	0.0225	-1.21	0.310256	0.0145
C02023E10	no annotation available (unigene aCL7680Contig1)	0	-0.948	0.246	0.0181	-1	0.245098	0.0114
C20006E05	UPI000065E2E5	AT5G59690	-1.34	0.213	0.00112	-1.12	0.21374	0.00254
KN0AAI1DF12	At1g55340 (unigene aKN0AAI1DF12FM2_c)	AT1G55340	-0.738	0.21	0.028	-0.888	0.209929	0.00933
KN0AAP13YD18	no annotation available (unigene aKN0AAP13YD18FM1_c)	AT5G19875	-1	0.196	0.00391	-0.71	0.195592	0.0211
C02008H09	RNA-dependent RNA polymerase 1 (unigene aCL5658Contig1)	AT1G14790	-1.21	0.22	0.00272	-1.76	0.220828	0.000144
C02019E08	Nod26-like protein (unigene aC02019E08SK_c)	AT5G37820	-1.6	0.471	0.033	-2.01	0.470726	0.00873
C06013B08	MutT-like protein (unigene aCL2614Contig1)	AT2G01670	-0.834	0.197	0.0114	-0.608	0.197403	0.0455
KN0AAP11YG06	no annotation available (unigene aKN0AAP11YG06FM1_c)	0	-0.642	0.131	0.00513	-0.619	0.131144	0.00492
C02023H03	Putative early nodule-specific protein (unigene aCL6154Contig1)	AT5G14450	-1.86	0.269	0.000637	-1.56	0.26943	0.00131
C34007C11	AT3g13340/MDC11_13 (unigene aC34007C11EF_c)	AT3G13340	-1.53	0.489	0.048	-2.5	0.489237	0.00349
C06053A04	Putative UDP-N-acetylglucosamine transporter (unigene aCL3753Contig2)	AT4G32270	-0.514	0.145	0.0271	-0.681	0.145513	0.00516
C31809G12	Expressed protein (unigene aCL4705Contig1)	AT2G23940	-0.931	0.205	0.00771	-1.31	0.204687	0.000694
C20003E11	expressed protein (unigene aCL7499Contig1)	AT5G53045	-1.34	0.413	0.0402	-1.89	0.413567	0.00598
C04022E11	no annotation available (unigene aCL6603Contig1)	AT1G12150	-1.18	0.332	0.0264	-1.67	0.333333	0.00339
C08001G03	Protein At5g22580 (unigene aCL4074Contig1)	AT5G22580	-1.29	0.331	0.0172	-1.88	0.330404	0.00149
C34008H07	Putative WDR13 protein (unigene aCL4216Contig1)	AT2G16405	-0.786	0.173	0.00771	-0.846	0.172653	0.00391
IC0AAA34DE01	GrpE like protein (unigene aCL651Contig1)	AT4G26780	-0.506	0.144	0.0277	-0.554	0.143896	0.0154
KN0AAI3DA03	Chromosome associate protein subunit H (unigene aKN0AAI3DA03FM1_c)	AT2G32590	-0.657	0.142	0.00687	-0.656	0.141379	0.0055
C05133D02	Kinesin-3 (unigene aC05133D02SK_c)	AT5G54670	-1.52	0.216	0.000592	-1.29	0.216443	0.00109
C32012C05	F25I16.1 protein (unigene aCL88Contig1)	AT1G18650	-1.59	0.368	0.0103	-1.8	0.368098	0.00393
C32201H06	Gb|AAF08574.1 (unigene aCL4287Contig1)	AT3G15580	-1.52	0.388	0.0167	-1.69	0.388506	0.00795
C08009C03	no annotation available (unigene aC08009C03SK_c)	0	-0.517	0.168	0.0493	-0.519	0.167961	0.045
KN0AAA3DD08	no annotation available (unigene aKN0AAA3DD08ZM1_c)	0	-1.17	0.113	4.89e-05	-1.06	0.112766	3.82e-05
C08005B04	DNA-binding enhancer protein-related	AT3G06610	-1.06	0.289	0.0227	-1.27	0.290618	0.0077
IC0AAA31BC09	Putative guanine nucleotide exchange factor (unigene aCL7131Contig1)	AT4G16340	-0.558	0.173	0.043	-0.654	0.19292	0.0315
C05055B02	Ripening-related protein-like	AT5G59480	-1.29	0.224	0.00204	-1.2	0.223048	0.00214
C08037H07	UPI00005DC1C7	AT1G44910	-0.878	0.232	0.02	-1.31	0.232682	0.00158
C08029D10	Nudix hydrolase 23	AT2G42070	-1	0.242	0.0124	-1.07	0.242081	0.00721
C18019B01	no annotation available (unigene aC18019B01Rv_c)	0	-0.903	0.252	0.0258	-1.12	0.252252	0.00701
IC0AAA71CF08	BHLH transcription factor (unigene aCL8392Contig1)	AT5G62610	-1.19	0.382	0.0468	-1.73	0.381057	0.00616
C08007G11	no annotation available (unigene aC08007G11SK_c)	0	-1.57	0.278	0.00221	-1.81	0.278462	0.000616
C02010E03	Acyl CoA reductase-protein (unigene aCL3492Contig1)	AT3G44540	-0.797	0.147	0.00286	-0.542	0.147283	0.0196
C03011E06	Calmodulin-like protein 41 (unigene aC03011E06SK_c)	AT3G50770	-1.13	0.238	0.00616	-1.47	0.237864	0.000872
KN0AAI2DB11	Aux/IAA protein (unigene aCL7538Contig1)	AT2G22670	-1.07	0.228	0.00673	-1.35	0.228814	0.00117
KN0AAA1CC11	UPI000021C672	AT5G11040	-1.01	0.26	0.0172	-0.839	0.260559	0.0375
C34108H11	Nascent polypeptide-associated complex alpha subunit-like protein 1 (unigene aCL493Contig1)	AT3G12390	-0.939	0.213	0.00932	-0.937	0.21344	0.00756
C02023A11	no annotation available (unigene aCL7001Contig1)	0	-0.761	0.102	0.000421	-0.611	0.102345	0.00109
C31710E09	Expressed protein (unigene aCL4950Contig1)	AT2G42780	-1.04	0.192	0.00288	-1.2	0.192308	0.00082
KN0AAA3CC01	no annotation available (unigene aKN0AAA3CC01ZM1_c)	0	-0.67	0.192	0.0286	-0.722	0.191512	0.0174
IC0AAA10DC01	Putative RNA-binding protein (unigene aIC0AAA10DC01RM1_c)	AT1G76940	-0.836	0.269	0.0473	-0.961	0.268436	0.0227
C34104A09	At1g48175 (unigene aC34104A09EF_c)	AT1G48175	-0.663	0.172	0.0182	-0.569	0.171903	0.033
C31401H06	DNAJ heat shock N-terminal domain-containing protein-like (unigene aC31401H06EF_c)	AT2G33735	-0.658	0.213	0.0485	-1.25	0.212947	0.00121
C07012C10	no annotation available (unigene aC07012C10SK_c)	AT1G27435	-0.715	0.198	0.0248	-0.631	0.198428	0.0397
C05140C09	armadillo/beta-catenin repeat family protein	AT4G12710	-0.659	0.196	0.034	-0.733	0.195989	0.0181
IC0AAA36DD08	CG32556-PA	0	-3.48	0.886	0.0271	-3.07	0.834239	0.0315
C32005C04	Proteasome subunit beta type 7-B precursor (unigene aCL1286Contig1)	AT5G40580	-0.657	0.183	0.0254	-0.715	0.182864	0.0143
C03011E08	Methyltransferase (unigene aC03011E08SK_c)	AT4G35160	-1.64	0.532	0.0492	-1.9	0.533708	0.0231
KN0AAP3YG14	Putative trafficking protein particle complex 6B (unigene aKN0AAP3YG14FM1_c)	AT3G05000	-1.33	0.202	0.000831	-0.954	0.202119	0.00492
C31200C02	60S ribosomal protein L5 (unigene aCL579Contig1)	AT5G39740	-1.18	0.308	0.0185	-1.22	0.307305	0.0131
C05811B09	ATP synthase epsilon chain	AT1G51650	-0.736	0.151	0.00534	-0.802	0.151321	0.00238
C06003A05	Nucleolar protein (unigene aCL6131Contig1)	AT3G12860	-0.763	0.246	0.0473	-0.854	0.245402	0.0261
IC0AAA12DB05	glycosyl transferase family 8 protein	AT3G58790	-0.495	0.158	0.0458	-0.647	0.157805	0.0111
IC0AAA71AC08	Putative CND41	AT3G50050	-0.707	0.181	0.0168	-0.883	0.180943	0.00396
KN0AAP3YH02	no annotation available (unigene aKN0AAP3YH02FM1_c)	0	-0.968	0.253	0.019	-0.803	0.253312	0.0404
C31207A10	Similarity to receptor-like kinase (unigene aCL1941Contig1)	AT5G65500	-0.919	0.249	0.0222	-0.805	0.248457	0.0366
C02014H08	no annotation available (unigene aCL3699Contig1)	0	-1.51	0.356	0.0112	-2.22	0.355769	0.000821
C02014G09	no annotation available (unigene aC02014G09SK_c)	0	-2.35	0.387	0.00143	-2.2	0.385965	0.00147
C07009D11	no annotation available (unigene aC07009D11SK_c)	0	-0.977	0.217	0.00819	-0.795	0.217213	0.0201
C07011G03	Outer envelope protein (unigene aCL3528Contig1)	AT2G43950	-0.931	0.165	0.00224	-0.671	0.165271	0.0117
C01020H10	Putative peroxiredoxin protein (unigene aCL4446Contig1)	AT3G52960	-1.3	0.365	0.0261	-1.46	0.365915	0.0128
KN0AAP4YJ21	MRNA	AT4G09730	-0.523	0.15	0.0289	-0.561	0.15	0.0182
C31007D10	Putative beta-glucosidase (unigene aCL5744Contig1)	AT2G44480	-0.593	0.18	0.0371	-0.554	0.17987	0.0458
C02023G10	Xyloglucan endotransglucosylase/hydrolase protein 9 precursor (unigene aC02023G10SK_c)	AT4G03210	-1.55	0.433	0.0255	-2.33	0.433892	0.00216
KN0AAP11YK07	no annotation available (unigene aCL9441Contig1)	0	-0.969	0.185	0.0034	-1.01	0.185321	0.00195
C32102G01	Peptide chain release factor	AT1G33330	-0.527	0.155	0.0326	-0.519	0.154925	0.0312
C02026H07	60S ribosomal protein L34 (unigene aCL4072Contig1)	AT1G26880	-0.883	0.197	0.00843	-0.771	0.197187	0.0142
C08021B03	Calreticulin	AT1G09210	-1.07	0.212	0.00418	-0.789	0.211528	0.0184
IC0AAA57DA10	Shaggy-related protein kinase dzeta (unigene aCL1448Contig1)	AT2G30980	-0.986	0.236	0.0122	-0.779	0.236061	0.0334
C31403A04	Thaumatin-like protein precursor (unigene aCL1595Contig1)	AT1G18250	-2.71	0.409	0.000808	-2.37	0.408621	0.0013
IC0AAA70BH08	pseudouridine synthase family protein	AT4G21770	-0.73	0.147	0.00481	-0.536	0.147253	0.0208
C03009B02	Expressed protein (unigene aCL4619Contig1)	AT2G32700	-0.761	0.18	0.0115	-0.596	0.18006	0.0332
C18023G09	Putative receptor-like protein kinase (unigene aC18023G09Rv_c)	AT2G19130	-0.709	0.23	0.0489	-0.758	0.229697	0.0335
C03007C09	Acid phosphatase (unigene aCL12Contig1)	AT4G25150	-1.21	0.327	0.0215	-1.1	0.327381	0.0306
C01018E07	Fiber protein Fb34 (unigene aCL3030Contig1)	AT4G27435	-2.51	0.312	0.00043	-1.67	0.313321	0.00318
C08008E05	Polyubiquitin (unigene aC08008E05SK_c)	AT4G05320	-0.677	0.212	0.0425	-0.708	0.211976	0.0314
IC0AAA14DH03	Strubbelig receptor family 8 (unigene aCL8569Contig1)	AT4G22130	-0.631	0.177	0.028	-0.588	0.177108	0.0345
C04018F10	no annotation available (unigene aC04018F10SK_c)	0	-0.977	0.222	0.00922	-1.07	0.222453	0.00434
KN0AAP1YI07	H/ACA ribonucleoprotein complex subunit 4 (unigene aKN0AAP1YI07FM1_c)	AT3G57150	-0.786	0.256	0.0497	-1.11	0.25576	0.00801
C31704F11	Putative NADPH HC toxin reductase (unigene aC31704F11EF_c)	AT4G27250	-0.842	0.253	0.0358	-0.895	0.253541	0.0242
C31007H05	T13O15.8 protein (unigene aC31007H05EF_c)	AT3G01440	-1.4	0.205	0.000671	-1.35	0.204236	0.000549
C08006H05	no annotation available (unigene aC08006H05SK_c)	0	-1.12	0.306	0.023	-1.09	0.30618	0.0231
C20008B07	no annotation available (unigene aCL5514Contig1)	0	-0.833	0.221	0.0201	-0.732	0.220482	0.0327
IC0AAA74CH08	Subtilisin proteinase-like (unigene aCL8159Contig1)	AT4G34980	-0.6	0.146	0.013	-0.574	0.145685	0.0138
IC0AAA4DC05	no annotation available (unigene aCL6100Contig1)	0	-0.965	0.164	0.00174	-1.02	0.164516	0.000858
C02016D04	no annotation available (unigene aCL8303Contig1)	0	-0.733	0.153	0.00581	-0.578	0.153316	0.0173
KN0AAB1AF06	no annotation available (unigene aKN0AAB1AF06ZM1_c)	0	-0.542	0.165	0.0376	-0.569	0.164928	0.027
C05808D01	Expressed protein (unigene aCL9084Contig1)	AT1G18660	-1.29	0.221	0.00185	-0.804	0.220879	0.0208
C06023D06	Histidine kinase (unigene aCL5217Contig1)	AT1G27320	-0.974	0.243	0.0149	-0.871	0.243296	0.0224
C32202F08	no annotation available (unigene aC32202F08EF_c)	0	-1.33	0.405	0.0377	-1.61	0.405542	0.0131
KN0AAI3BA10	At1g51540 (unigene aKN0AAI3BA10FM1_c)	AT1G51540	-0.622	0.189	0.04	-0.863	0.189254	0.00681
KN0AAQ1YH06	Urea active transporter-like protein (unigene aKN0AAQ1YH06RM1_c)	AT5G45380	-0.641	0.164	0.0168	-0.817	0.163727	0.00349
KN0AAI3CE03	T8K14.2 protein (unigene aKN0AAI3CE03FM1_c)	AT1G79560	-0.507	0.151	0.0342	-0.614	0.15086	0.0116
C06017A06	no annotation available (unigene aCL6574Contig1)	0	-0.782	0.244	0.042	-1.06	0.243678	0.00797
C07003H10	Emb|CAB82953.1 (unigene aC07003H10SK_c)	AT5G06700	-0.769	0.23	0.0345	-0.843	0.2297	0.0199
KN0AAP13YL09	no annotation available (unigene aKN0AAP13YL09FM1_c)	0	-0.914	0.243	0.0202	-0.813	0.242687	0.031
KN0AAP9YN19	Ripening-related protein-like	AT5G59480	-0.986	0.134	0.000449	-0.764	0.134035	0.00147
C08036G05	RADIALIS (unigene aC08036G05SK_c)	AT2G21650	-1.13	0.323	0.0306	-1.8	0.323741	0.00204
IC0AAA95BH09	Putative zinc finger protein (unigene aCL2600Contig2)	AT3G47550	-1.11	0.199	0.00242	-0.986	0.19839	0.00359
C08004F04	no annotation available (unigene aC08004F04SK_c)	0	-0.658	0.19	0.0295	-0.624	0.189666	0.0339
C08011C04	Putative histidine-containing phosphotransfer protein 4 (unigene aC08011C04SK_c)	AT1G03430	-0.817	0.173	0.00628	-0.848	0.173061	0.0039
KN0AAP4YK02	no annotation available (unigene aKN0AAP4YK02FM1_c)	0	-1.29	0.184	0.000595	-1.14	0.185065	0.000881
C20007G06	Receptor-kinase isolog (unigene aC20007G06SK_c)	AT1G60630	-0.898	0.217	0.0127	-0.813	0.21738	0.0181
KN0AAL2AH09	no annotation available (unigene aKN0AAL2AH09FM1_c)	0	-0.689	0.218	0.0443	-0.735	0.233333	0.0416
KN0AAP1YO13	Tubulin alpha-2 chain (unigene aCL2046Contig1)	AT5G19780	-0.762	0.181	0.0116	-0.892	0.180933	0.00377
C16015D09	Rac2 (unigene aC16015D09SK_c)	AT5G62880	-0.989	0.254	0.0205	-0.948	0.254155	0.0215
C02011D01	At2g30720 (unigene aCL5036Contig1)	AT2G30720	-1.01	0.198	0.00407	-0.982	0.198384	0.00365
C06023D01	Phosphoribosylformylglycinamidine synthase (unigene aCL2234Contig1)	AT1G74260	-2.05	0.325	0.00112	-2.01	0.324717	0.000867
IC0AAA58DD04	Similarity to DNA-3-methyladenine glycosylase (unigene aCL3063Contig2)	AT5G57970	-0.521	0.148	0.0281	-0.597	0.148507	0.0122
C31801F03	UPI00000A8696	AT3G24450	-2.7	0.463	0.00187	-2.2	0.464135	0.0048
C32202B07	Nonspecific lipid-transfer protein 3 precursor (unigene aCL2327Contig1)	AT3G08770	-1.88	0.329	0.00206	-1.15	0.328571	0.0254
C01005C09	Sm-like protein (unigene aCL4829Contig1)	AT5G48870	-1.02	0.248	0.0134	-0.926	0.248257	0.0184
C05801D05	Putative rubisco subunit binding-protein beta subunit (unigene aC05801D05SK_c)	AT3G13060	-1.3	0.336	0.0181	-1.32	0.335878	0.014
C05057G02	DNA ligase-like (unigene aC05057G02SK_c)	AT1G08125	-0.751	0.179	0.0118	-0.676	0.178836	0.0171
C18011E05	no annotation available (unigene aC18011E05Rv_c)	AT5G40270	-1.01	0.254	0.0156	-0.782	0.253896	0.0457
C01018C12	Glyoxal oxidase (unigene aC01018C12SK_c)	AT3G53950	-2.22	0.459	0.00547	-1.78	0.458763	0.0149
C34103H04	no annotation available (unigene aCL2231Contig1)	0	-2.22	0.389	0.00206	-1.63	0.389021	0.00988
C08027E10	Histidinol-phosphate aminotransferase	AT1G71920	-0.707	0.18	0.0164	-0.981	0.18	0.00195
C06012H10	Similarity to embryo-specific protein 3 (unigene aC06012H10SK_c)	AT5G62200	-1.44	0.246	0.00186	-1.91	0.246452	0.00018
IC0AAA23BC09	Protein At3g48860 (unigene aCL2227Contig1)	AT3G48860	-0.845	0.172	0.00505	-0.917	0.172045	0.00227
C06019C04	Protein At4g14746 (unigene aCL9017Contig1)	AT4G14746	-1.3	0.356	0.0239	-1.32	0.355795	0.0188
KN0AAH2DC12	no annotation available (unigene aCL425Contig1)	0	-1.81	0.301	0.00152	-1.42	0.302772	0.00511
C02015B10	no annotation available (unigene aC02015B10SK_c)	0	-0.883	0.18	0.00513	-0.919	0.180196	0.00306
KN0AAQ3YL10	Protease-like (unigene aKN0AAQ3YL10RM1_c)	AT5G66960	-0.804	0.191	0.0118	-0.907	0.19135	0.00481
C02013G11	no annotation available (unigene aC02013G11SK_c)	0	-1.26	0.241	0.00345	-1.06	0.241458	0.00749
IC0AAA55CE03	F15P23.2 protein (unigene aCL8915Contig1)	AT4G00740	-0.585	0.18	0.0394	-0.871	0.179959	0.00419
C02003C07	Kinesin-like protein (unigene aC02003C07SK_c)	AT1G12430	-1.48	0.352	0.0117	-1.15	0.351682	0.0351
C03003D10	Putative symplekin (unigene aC03003D10SK_c)	AT5G01400	-0.509	0.16	0.0433	-0.585	0.160274	0.0204
KN0AAK3DC12	Agmatine deiminase (unigene aKN0AAK3DC12FM1_c)	AT5G08170	-0.629	0.188	0.0346	-0.917	0.18791	0.00396
KN0AAP9YM23	no annotation available (unigene aKN0AAP9YM23FM1_c)	0	-1.34	0.24	0.00243	-1.31	0.240367	0.00195
C32013E10	no annotation available (unigene aC32013E10EF_c)	0	-0.984	0.233	0.0116	-0.727	0.233013	0.0435
IC0AAA88AG12	Histone deacetylase Rpd3 (unigene aIC0AAA88AG12RM1_c)	AT5G63110	-0.595	0.156	0.0193	-0.674	0.156381	0.00842
C02015H07	Tubulin alpha-1 chain (unigene aCL6146Contig1)	AT1G64740	-1.27	0.229	0.00243	-1.25	0.229358	0.00195
C06020H10	AT3g57280/F28O9_130 (unigene aCL3489Contig1)	AT3G57280	-0.885	0.2	0.00902	-0.773	0.199742	0.0151
KN0AAB2AF08	YUP8H12R.20 (unigene aCL9141Contig1)	AT1G79200	-0.744	0.144	0.00367	-1.17	0.143558	0.000122
C03011E07	Putative zwille protein (unigene aC03011E07SK_c)	AT5G21030	-0.543	0.121	0.00854	-1.06	0.121699	7.01e-05
IC0AAA22CH10	Diacylglycerol kinase 1 (unigene aCL8132Contig1)	AT5G07920	-0.689	0.158	0.00957	-0.772	0.157551	0.0039
C31706B10	Peptidylprolyl isomerase FKBP12 (unigene aCL5564Contig1)	AT5G64350	-0.984	0.28	0.0279	-1.11	0.279597	0.0132
KN0AAP4YP09	Putative ATP-dependent protease proteolytic subunit ClpP (unigene aCL6672Contig1)	AT5G23140	-0.594	0.191	0.0473	-0.65	0.191176	0.0288
C20003E12	no annotation available (unigene aC20003E12SK_c)	0	-0.722	0.177	0.0135	-0.714	0.177171	0.012
C07003G05	no annotation available (unigene aC07003G05SK_c)	0	-1.28	0.186	0.000659	-0.823	0.186199	0.00727
C32103G05	FRO2 homolog (unigene aC32103G05EF_c)	AT5G23980	-1.11	0.249	0.0086	-1.45	0.24957	0.00128
IC0AAA15AB06	Putative DNA-directed RNA polymerase (unigene aCL2100Contig1)	AT3G23780	-0.709	0.157	0.00793	-0.531	0.156637	0.0294
C16006B10	OSJNBa0017B10.17 protein (unigene aCL2296Contig1)	AT2G25720	-0.711	0.153	0.00694	-0.558	0.153297	0.0207
C31709D11	Salt-tolerance protein (unigene aC31709D11EF_c)	AT1G06040	-0.823	0.234	0.028	-0.742	0.234069	0.0405
KN0AAP9YA21	Expressed protein (unigene aKN0AAP9YA21FM1_c)	AT2G23090	-0.858	0.241	0.0266	-0.879	0.241484	0.0207
C34201D03	RAC-like GTP-binding protein ARAC5 (unigene aCL1882Contig1)	AT1G75840	-0.887	0.242	0.023	-1.27	0.240987	0.00247
C32107G04	Probable ATP synthase 24 kDa subunit	AT2G21870	-0.855	0.195	0.0115	-0.699	0.194708	0.0257
KN0AAI2AG11	Arabidopsis thaliana genomic DNA	AT5G47860	-0.605	0.17	0.0265	-0.741	0.169954	0.00786
C31604D09	Peptidyl-prolyl cis-trans isomerase (unigene aCL12Contig10)	AT2G16600	-2.29	0.391	0.00179	-2.42	0.391586	0.000867
C03011D11	At2g20120/T2G17.8 (unigene aCL6705Contig1)	AT2G20120	-0.719	0.117	0.00133	-0.688	0.117206	0.00121
KN0AAP9YH06	no annotation available (unigene aKN0AAP9YH06FM1_c)	AT5G16160	-0.513	0.141	0.0243	-0.548	0.141237	0.0149
IC0AAA4DE05	AT4g22540/F7K2_120 (unigene aCL7253Contig1)	AT4G22540	-0.582	0.129	0.00801	-0.578	0.129018	0.00666
C01002H01	Prephenate dehydratase (unigene aCL8734Contig1)	AT1G08250	-0.705	0.136	0.00361	-0.672	0.135484	0.00365
IC0AAA34AD08	Arginine decarboxylase (unigene aCL4955Contig1)	AT4G34710	-0.691	0.182	0.0194	-0.648	0.181513	0.023
IC0AAA48CB12	no annotation available (unigene aCL8308Contig1)	0	-1.37	0.38	0.0245	-1.25	0.381098	0.0343
C18001F07	Pathogen-and wound-inducible antifungal protein CBP20 (unigene aCL7483Contig1)	AT3G04720	-1.7	0.443	0.0295	-1.57	0.442254	0.0366
C20002E01	Putative replication factor C (unigene aC20002E01SK_c)	AT5G27740	-0.687	0.194	0.0274	-0.788	0.194568	0.0118
KN0AAI1CA01	F10A16.15 protein (unigene aCL9408Contig1)	0	-1.87	0.365	0.00403	-1.94	0.365348	0.00235
C31708B05	Type I proteinase inhibitor-like protein (unigene aCL280Contig3)	AT2G38870	-3.85	0.537	0.00052	-3.9	0.53719	0.000292
IC0AAA68BB05	NADH:ubiquinone oxidoreductase-like protein (unigene aIC0AAA68BB05RM1_c)	AT5G18800	-0.751	0.171	0.00947	-0.605	0.171388	0.0242
C31010D03	Peroxidase precursor (unigene aCL36Contig2)	AT4G21960	-1.65	0.202	0.000218	-1.9	0.201913	3.81e-05
C02023F04	Short-chain dehydrogenase/reductase (unigene aCL4683Contig1)	AT1G52340	-0.689	0.211	0.0389	-0.665	0.211111	0.0415
C02008E10	MYB92 (unigene aC02008E10SK_c)	AT2G37630	-2.59	0.28	8.8e-05	-2.63	0.27949	3.81e-05
KN0AAB2DF06	Receptor kinase-like protein (unigene aKN0AAB2DF06ZM1_c)	AT3G47570	-0.845	0.14	0.00144	-0.728	0.139464	0.00262
IC0AAA10BE02	Pre-mRNA splicing factor ATP-dependent RNA helicase-like protein (unigene aIC0AAA10BE02RM1_c)	AT5G13010	-0.784	0.17	0.00717	-0.708	0.169784	0.0101
C05807A09	Pectin methylesterase PME1 (unigene aC05807A09SK_c)	AT4G33220	-3.13	0.431	0.000595	-2.57	0.482176	0.00268
C05075E08	no annotation available (unigene aCL4780Contig1)	0	-1.72	0.309	0.00243	-1.65	0.309568	0.00228
C34005H02	40S ribosomal protein S10-like (unigene aCL115Contig2)	AT5G52650	-0.715	0.186	0.0185	-0.752	0.186139	0.0119
C02001B06	Cu-Zn superoxide dismutase (unigene aCL7572Contig1)	AT1G08830	-0.925	0.205	0.00806	-0.9	0.205011	0.00757
C04031G03	UPI00000ABDE7	AT4G15840	-0.757	0.2	0.0199	-0.625	0.199681	0.0429
IC0AAA16CF09	Transcription factor TINY	AT1G01250	-2.37	0.329	0.000513	-2.39	0.329201	0.000292
C31106A07	Arabidopsis thaliana genomic DNA	AT5G50200	-1.22	0.332	0.0226	-1.7	0.331384	0.00295
KN0AAI2CE01	no annotation available (unigene aKN0AAI2CE01FM1_c)	AT4G23140	-1.5	0.238	0.00116	-1.29	0.237569	0.002
C18004D10	no annotation available (unigene aC18004D10Rv_c)	0	-0.0885	0.169	0.771	-0.623	0.169293	0.0198
IC0AAA16AH04	40S ribosomal protein S15A (unigene aCL4049Contig1)	AT4G29430	-0.325	0.156	0.176	-0.496	0.156467	0.0402
C04031A01	PHCLF3 (unigene aCL6192Contig1)	AT4G02020	-0.314	0.162	0.21	-0.761	0.16226	0.00514
C31001H05	UPI00001630C7	AT3G19130	-0.323	0.197	0.297	-0.727	0.197554	0.0197
C02015B01	no annotation available (unigene aC02015B01SK_c)	0	-0.652	0.204	0.043	-1.48	0.203857	0.000293
C16016H08	F15H18.11 (unigene aC16016H08SK_c)	AT1G18390	-0.622	0.233	0.0845	-0.807	0.233237	0.0266
C08035B03	MYB6 (unigene aCL693Contig1)	AT5G67300	-0.482	0.214	0.141	-1.26	0.213198	0.00117
IC0AAA73CC12	Ras-related protein ARA-5 (unigene aCL1584Contig3)	AT1G02130	-0.124	0.152	0.63	-0.555	0.151639	0.0202
C31101F04	Peroxidase 21 precursor (unigene aC31101F04EF_c)	AT2G37130	0.167	0.306	0.76	-1.11	0.307479	0.0214
IC0AAA3AG06	T27I1.12 protein (unigene aIC0AAA3AG06RM1_c)	AT1G10095	-0.456	0.182	0.104	-0.611	0.181845	0.0309
C08006E03	ABC-type multidrug transporter	AT2G36910	-0.266	0.184	0.36	-0.583	0.183912	0.0402
IC0AAA16AF06	P0432B10.9 protein (unigene aCL1929Contig1)	AT3G08640	-0.581	0.198	0.0598	-0.713	0.198607	0.0221
C34208H02	Putative DEAD/H box polypeptide 36 protein (unigene aCL9450Contig1)	AT2G01130	-0.0252	0.221	0.955	-0.783	0.221813	0.0241
C06006A02	no annotation available (unigene aC06006A02SK_c)	0	-0.508	0.185	0.0761	-0.591	0.185266	0.039
KN0AAI3CH01	no annotation available (unigene aKN0AAI3CH01FM1_c)	0	-0.285	0.245	0.471	-0.978	0.217333	0.00655
C31100A08	Caffeoyl-CoA O-methyltransferase 2 (unigene aCL18Contig10)	AT4G34050	0.132	0.237	0.755	-0.777	0.237615	0.0347
C07006D03	RING-H2 zinc finger protein RHA2a (unigene aCL3598Contig1)	AT1G15100	0.371	0.236	0.318	-1.57	0.23716	0.000546
C05073B01	OSJNBa0073L04.1 protein (unigene aC05073B01SK_c)	AT4G04190	-0.659	0.219	0.0533	-0.863	0.218481	0.0135
IC0AAA47AH04	AT3g53110/T4D2_40 (unigene aCL3141Contig1)	AT3G53110	-0.176	0.219	0.639	-0.753	0.219534	0.0275
C04002H02	no annotation available (unigene aCL4000Contig1)	0	-0.464	0.202	0.134	-0.77	0.2021	0.0163
C20005G08	no annotation available (unigene aCL4961Contig1)	0	-0.239	0.159	0.34	-0.52	0.159509	0.0353
C31803E05	Putative ripening-related protein (unigene aCL2291Contig1)	AT4G38800	-0.028	0.232	0.953	-0.864	0.232258	0.0185
C08031B11	T8F5.4 protein (unigene aCL1268Contig1)	AT1G65270	-0.483	0.179	0.0819	-0.569	0.179495	0.0404
KN0AAP11YP14	no annotation available (unigene aCL74Contig4)	AT4G11600	-0.378	0.121	0.0461	-0.515	0.120892	0.00883
C01006F10	UPI00000A9651	AT1G02680	0.152	0.213	0.68	-0.96	0.212389	0.00636
C08010F02	NAD-dependent malic enzyme 65 kDa isoform	AT2G13560	-0.477	0.233	0.184	-1.28	0.232305	0.00183
C01018G04	no annotation available (unigene aC01018G04SK_c)	0	-0.285	0.141	0.19	-0.66	0.141631	0.00532
C02020E02	UTP:alpha-D-glucose-1-phosphate uridylyltransferase (unigene aCL4761Contig1)	AT5G17310	-0.531	0.221	0.118	-0.904	0.220488	0.0111
C31804A05	no annotation available (unigene aCL7179Contig1)	0	0.241	0.27	0.594	-1.03	0.271053	0.0167
IC0AAA7CC10	PIN1-like auxin transport protein (unigene aCL1610Contig1)	AT1G70940	-0.222	0.289	0.655	-1.2	0.289855	0.0105
C31201F09	Membrane-associated 30 kDa protein	AT1G65260	-0.413	0.25	0.291	-0.987	0.249873	0.0136
C31401C06	NTGP1 (unigene aCL2744Contig1)	AT5G58060	-0.362	0.273	0.408	-0.956	0.273143	0.027
C32007A04	Chloroplast protein translocon component Tic40 (unigene aCL4360Contig2)	AT5G16620	-0.384	0.255	0.338	-1.15	0.254989	0.00641
IC0AAA50DF03	DNA-directed RNA polymerase II 135 kDa polypeptide (unigene aIC0AAA50DF03RM1_c)	AT4G21710	-0.499	0.233	0.163	-0.873	0.2328	0.0179
IC0AAA41AH09	RAC-like GTP-binding protein ARAC5 (unigene aIC0AAA41AH09RM1_c)	AT1G75840	-0.0648	0.224	0.88	-0.941	0.224048	0.00969
KN0AAP11YJ22	PII protein (unigene aKN0AAP11YJ22FM1_c)	AT4G01900	-0.886	0.439	0.193	-1.29	0.392097	0.0358
IC0AAA24AA02	Protein phosphatase-2C (unigene aCL2272Contig1)	AT4G26080	-0.206	0.161	0.425	-0.627	0.161183	0.0147
C32201A12	F1K23.22 (unigene aCL8118Contig1)	AT1G28540	-0.753	0.396	0.223	-1.66	0.396181	0.012
C32202D09	At3g04040 (unigene aC32202D09EF_c)	AT3G04040	-0.642	0.221	0.0621	-0.769	0.220977	0.026
C01019G10	Dbj|BAA18864.1 (unigene aC01019G10SK_c)	AT3G19900	-0.145	0.193	0.662	-0.672	0.19255	0.0257
C01001A07	Arginine-tRNA-protein transferase	AT3G11240	4.05e-05	0.169	1	-0.57	0.169643	0.0306
C31102E06	Protein-serine/threonine kinase (unigene aC31102E06EF_c)	AT5G15730	-0.397	0.162	0.112	-0.525	0.162539	0.0367
C32106B08	Ubiquitin activating enzyme E1 (unigene aCL3914Contig1)	AT2G30110	-0.269	0.257	0.523	-0.821	0.257367	0.0391
IC0AAA53DF01	DNA-binding enhancer protein-related	AT3G06610	-0.16	0.158	0.539	-0.531	0.158036	0.0307
C07008G04	At5g49800 (unigene aC07008G04SK_c)	AT5G49800	-0.345	0.16	0.159	-0.549	0.159593	0.0273
KN0AAK2BD09	no annotation available (unigene aKN0AAK2BD09FM1_c)	0	-0.363	0.211	0.269	-1.16	0.211293	0.00186
C18011D03	no annotation available (unigene aC18011D03Rv_c)	0	-0.501	0.264	0.218	-1.3	0.264766	0.00382
IC0AAA34BB07	no annotation available (unigene aCL7029Contig1)	0	-0.177	0.22	0.637	-0.929	0.220142	0.00945
KN0AAP7YL21	UDP-glycosyltransferase 85A8 (unigene aKN0AAP7YL21FM1_c)	AT1G22370	-0.451	0.256	0.257	-0.937	0.256712	0.0204
C31108B09	no annotation available (unigene aC31108B09EF_c)	0	-0.312	0.186	0.283	-0.579	0.186174	0.0436
C08034B03	Putative carbamoyl phosphate synthase small subunit (unigene aCL3390Contig1)	AT3G27740	-1.3	0.503	0.0941	-1.72	0.504399	0.0286
C04028G03	transducin family protein / WD-40 repeat family protein	AT5G49430	-0.463	0.285	0.299	-0.94	0.284848	0.0335
IC0AAA88AA03	T10F20.2 protein (unigene aCL2148Contig1)	AT1G18000	-0.422	0.129	0.0388	-0.585	0.129425	0.00634
C31401B08	Glutathione S-transferase/peroxidase (unigene aCL87Contig3)	AT1G78380	-0.139	0.25	0.755	-0.81	0.25	0.0366
C31304G06	T7I23.11 protein (unigene aCL2764Contig1)	AT1G02280	-0.536	0.21	0.0979	-0.692	0.210334	0.0336
C31708B11	no annotation available (unigene aC31708B11EF_c)	0	-1.24	0.488	0.113	-1.64	0.460674	0.0324
C01009E09	UPI00000ABBD8	AT1G32080	-0.394	0.204	0.21	-1.16	0.203866	0.00149
C31003D06	Protein At1g67360 (unigene aC31003D06EF_c)	AT1G67360	-0.437	0.181	0.116	-1.32	0.18107	0.000285
KN0AAI2AH06	Rudimentary enhancer (unigene aKN0AAI2AH06FM1_c)	AT5G10810	-0.548	0.21	0.0918	-1.04	0.210526	0.00372
C16015E06	Pyruvate	AT4G15530	-0.205	0.14	0.354	-0.731	0.140038	0.00261
C31705G05	Putative alcohol dehydrogenase (unigene aC31705G05EF_c)	AT2G37770	-0.246	0.314	0.648	-1.34	0.313084	0.00866
C32013A11	T30F21.2 protein (unigene aC32013A11EF_c)	AT1G78650	-0.599	0.271	0.149	-0.884	0.271166	0.0353
C01014G03	OSJNBa0009P12.2 protein (unigene aCL477Contig2)	AT4G17900	0.26	0.234	0.494	-1.36	0.233677	0.00126
KN0AAK1CG09	no annotation available (unigene aKN0AAK1CG09FM2_c)	0	-0.292	0.167	0.261	-0.71	0.167059	0.00903
C06014E01	Transcription elongation factor 1 homolog (unigene aCL6301Contig1)	AT5G46030	-0.338	0.22	0.329	-0.671	0.220724	0.0481
C31505G04	Protein kinase Ck2 regulatory subunit 2 (unigene aCL2316Contig2)	AT5G47080	-0.0958	0.191	0.781	-0.579	0.191089	0.0493
IC0AAA24BG01	Fatty acid elongase-like protein (unigene aCL2635Contig1)	AT4G13840	-0.435	0.17	0.0975	-0.594	0.170201	0.0255
C03003A09	2-oxo acid dehydrogenase	AT2G35120	-0.303	0.251	0.452	-0.82	0.250765	0.0347
C31004D05	Arabidopsis thaliana genomic DNA	AT5G07980	-0.489	0.229	0.165	-0.91	0.229219	0.0132
IC0AAA87BD12	Glycine-rich protein 2 (unigene aIC0AAA87BD12RM1_c)	AT4G38680	-0.507	0.2	0.0995	-0.683	0.199708	0.0281
C31603C07	T13O15.1 protein (unigene aC31603C07EF_c)	AT3G01370	0.499	0.218	0.136	-1.04	0.218487	0.00465
C08021H09	Protein kinase	AT4G21940	-0.517	0.21	0.11	-0.735	0.21	0.0251
C31209A01	no annotation available (unigene aC31209A01EF_c)	0	-0.0353	0.196	0.927	-0.619	0.195886	0.0406
C01001H11	no annotation available (unigene aC01001H11Rv_c)	0	-0.54	0.23	0.127	-1.32	0.229167	0.00137
C08025H10	Cullin 3B (unigene aC08025H10SK_c)	AT1G69670	-0.548	0.186	0.0585	-0.787	0.186052	0.00924
IC0AAA45BA05	T16E15.7 protein (unigene aCL5874Contig1)	AT1G22310	-0.201	0.186	0.509	-0.622	0.186228	0.0316
C08001H09	Plasma membrane H+-ATPase (unigene aCL7410Contig1)	AT3G47950	0.0652	0.213	0.873	-0.893	0.213126	0.00989
C34203H11	Arabidopsis thaliana genomic DNA	AT3G29075	-0.452	0.242	0.227	-0.866	0.242577	0.0227
C31006D05	Gb|AAF23201.1 (unigene aCL4018Contig1)	AT5G06560	-0.645	0.266	0.117	-1.26	0.266385	0.00554
C04027E01	Putative serine carboxypeptidase II (unigene aC04027E01SK_c)	AT2G35780	-0.323	0.156	0.177	-0.511	0.155793	0.0345
IC0AAA14CH09	Putative carrier protein (unigene aCL904Contig1)	AT3G51870	-0.508	0.504	0.545	-1.8	0.566038	0.0442
C03005A06	Putative AT-hook DNA-binding protein (unigene aCL4148Contig1)	AT2G45850	-0.353	0.236	0.344	-0.908	0.235844	0.0156
C31002G06	At2g47010/F14M4.16 (unigene aCL7909Contig1)	AT2G47010	-0.155	0.176	0.599	-0.619	0.175852	0.0245
C07004B03	F24J5.10 protein (unigene aC07004B03SK_c)	AT1G68660	0.197	0.156	0.432	-0.564	0.156667	0.0218
C07005C08	Expressed protein (unigene aCL6359Contig1)	AT2G25950	-0.536	0.254	0.169	-1.01	0.254408	0.0131
C34108A06	Serpin-like protein (unigene aCL1600Contig2)	AT1G47710	-0.408	0.174	0.127	-0.598	0.173837	0.0272
C01013G09	ABC transporter-like protein (unigene aCL3233Contig1)	AT5G02270	-0.779	0.323	0.117	-1.03	0.322884	0.0393
C06012D09	60S ribosomal protein L23 (unigene aCL2028Contig1)	AT3G04400	-0.678	0.279	0.114	-0.984	0.279545	0.0245
IC0AAA55AG07	At1g04870/F13M7_12 (unigene aCL1324Contig2)	AT1G04870	-0.462	0.198	0.13	-0.829	0.198325	0.01
C20004F11	UPI000044736F	AT5G10400	-0.665	0.235	0.0684	-0.93	0.234848	0.0132
C06001D09	Arabidopsis thaliana genomic DNA	AT3G15180	-0.214	0.429	0.782	-1.31	0.429508	0.0478
C31107A06	no annotation available (unigene aCL8405Contig1)	0	-0.202	0.257	0.647	-1.1	0.258216	0.00894
KN0AAP9YP15	no annotation available (unigene aCL5620Contig1)	0	-0.54	0.19	0.0676	-0.627	0.19	0.0335
C03011A02	T6D22.4 (unigene aCL6778Contig1)	AT1G07950	-0.534	0.192	0.0732	-0.615	0.191589	0.0384
C06018E09	Ribosomal protein S29 (unigene aCL2697Contig1)	AT4G33865	-0.526	0.235	0.144	-0.79	0.235119	0.0305
C08029F09	LON protease homologue (unigene aCL6586Contig1)	AT5G47040	0.524	0.262	0.195	-0.794	0.262046	0.0493
IC0AAA40BC08	Arabidopsis thaliana genomic DNA	AT3G19180	-0.526	0.228	0.133	-0.722	0.228481	0.0406
C08027H03	no annotation available (unigene aC08027H03SK_c)	0	-0.416	0.157	0.0859	-0.656	0.156938	0.00994
C06014H07	F21J9.11 (unigene aCL9317Contig1)	AT1G24450	-0.599	0.21	0.0665	-1.23	0.20954	0.0012
C08019F03	no annotation available (unigene aC08019F03SK_c)	0	-0.771	0.254	0.052	-0.995	0.253827	0.014
KN0AAK3DB05	T4B21.1 protein (unigene aKN0AAK3DB05FM1_c)	AT4G04885	-0.634	0.253	0.104	-0.91	0.253482	0.0221
C31001C03	Glycosyl transferases-like protein (unigene aC31001C03EF_c)	AT3G15940	-0.351	0.24	0.354	-0.759	0.239432	0.0405
C34009C07	zinc finger (C3HC4-type RING finger) family protein	AT3G55530	-0.48	0.324	0.348	-1.19	0.32337	0.0197
IC0AAA41CE11	Arabidopsis thaliana genomic DNA	AT5G42570	-0.553	0.223	0.107	-0.976	0.222323	0.00757
C31007H07	PHD finger protein At1g33420 (unigene aC31007H07EF_c)	AT1G33420	-0.131	0.239	0.759	-0.733	0.238762	0.0465
C02020E04	Putative elongation factor (unigene aCL6631Contig1)	AT2G42730	-0.355	0.226	0.317	-0.711	0.226433	0.0419
IC0AAA46BB08	trichohyalin-related	AT4G36520	-0.212	0.114	0.229	-0.592	0.114066	0.0027
KN0AAP10YD02	Putative clathrin coat assembly protein (unigene aKN0AAP10YD02FM1_c)	AT3G50860	-0.368	0.141	0.0904	-0.643	0.1407	0.00592
C31007B09	AT3g15460/MJK13_12 (unigene aC31007B09EF_c)	AT3G15460	-0.51	0.206	0.108	-1.04	0.206759	0.00333
C31005C10	Protease Do-like 1	AT3G27925	-0.00586	0.228	0.99	-0.885	0.228093	0.0148
C01012C02	Alpha-mannosidase (unigene aC01012C02SK_c)	AT5G66150	-0.917	0.279	0.0373	-1.89	0.277941	0.00047
C06016C04	Mitochondrial NADH-ubiquinone oxidoreductase 20 kD subunit	AT5G11770	-0.403	0.232	0.264	-1.03	0.232506	0.00714
C32101D04	Serine/threonine-protein kinase AFC2 (unigene aCL568Contig1)	AT4G24740	-0.539	0.192	0.071	-0.803	0.192105	0.00997
C31402A06	High mobility group protein (unigene aCL138Contig4)	AT2G17560	-0.556	0.194	0.0658	-0.589	0.194389	0.0487
C19008H11	no annotation available (unigene aC19008H11T7_c)	0	-0.632	0.299	0.169	-1.28	0.298368	0.00861
C08026G11	expressed protein (unigene aC08026G11SK_c)	AT5G12960	-0.443	0.209	0.166	-0.914	0.208676	0.00764
C03004E04	Formin binding protein 3-like (unigene aC03004E04SK_c)	AT1G44910	-0.67	0.222	0.0531	-0.736	0.221687	0.0323
C34106F11	no annotation available (unigene aC34106F11EF_c)	0	-0.646	0.254	0.0994	-0.82	0.254658	0.0373
IC0AAA58CA04	no annotation available (unigene aIC0AAA58CA04RM1_c)	0	-0.00394	0.162	0.991	-0.519	0.162188	0.0388
C03010H04	no annotation available (unigene aC03010H04SK_c)	0	-0.703	0.357	0.202	-1.3	0.357143	0.0207
C05002A12	no annotation available (unigene aC05002A12SK_c)	0	-0.145	0.193	0.664	-0.633	0.192988	0.0342
C02024F12	Putative plant adhesion molecule (unigene aCL7971Contig1)	AT3G02460	-0.37	0.276	0.4	-1.27	0.276087	0.00574
C31601H05	Auxin-repressed protein-like protein ARP1 (unigene aCL3Contig15)	AT1G28330	0.205	0.293	0.687	-1.14	0.292308	0.0144
C08009E06	no annotation available (unigene aC08009E06SK_c)	0	-0.217	0.228	0.568	-1.06	0.227957	0.0054
C08008A02	no annotation available (unigene aC08008A02SK_c)	0	0.117	0.195	0.733	-0.652	0.19521	0.0317
C31009A02	AT5g27950/F15F15_20 (unigene aCL8917Contig1)	AT5G27950	-0.654	0.269	0.114	-1.09	0.269136	0.0118
IC0AAA94DD08	U2 snRNP auxiliary factor	AT4G36690	-0.168	0.145	0.475	-0.715	0.145621	0.00382
C31200E03	Expressed protein (unigene aCL240Contig2)	AT2G27285	-0.277	0.442	0.722	-1.41	0.442006	0.0394
C20006C06	Ubiquitin conjugating enzyme (unigene aC20006C06SK_c)	AT5G50870	-0.536	0.201	0.0842	-0.759	0.200794	0.0172
C32201A06	F1N18.2 protein (unigene aCL7445Contig1)	AT1G29940	-0.589	0.377	0.319	-1.32	0.376068	0.025
C03008D02	no annotation available (unigene aC03008D02SK_c)	0	-0.338	0.18	0.225	-0.747	0.180435	0.0105
C08024E09	no annotation available (unigene aC08024E09SK_c)	AT5G03280	-0.304	0.257	0.464	-0.911	0.257345	0.0239
C32004F06	Serine/threonine-protein phosphatase PP1 (unigene aCL7859Contig1)	AT4G11240	-0.133	0.236	0.751	-0.78	0.236364	0.0333
KN0AAQ2YF21	Expressed protein (unigene aKN0AAQ2YF21RM1_c)	AT2G30280	-0.039	0.156	0.898	-0.529	0.155588	0.0291
C16017G05	no annotation available (unigene aC16017G05SK_c)	0	-0.324	0.197	0.294	-0.799	0.197284	0.0119
C18022G12	Probable oxidoreductase At4g09670 (unigene aC18022G12Rv_c)	AT4G09670	-0.207	0.135	0.331	-0.506	0.135294	0.0182
C32001D11	Triosephosphate isomerase	AT2G21170	-0.462	0.196	0.126	-0.683	0.196264	0.026
IC0AAA35AG07	SWIB complex BAF60b domain-containing protein	AT5G14170	-0.326	0.183	0.25	-0.631	0.182899	0.0269
KN0AAP4YD05	Serine/arginine-rich protein	AT1G55300	-0.538	0.222	0.115	-1.15	0.222008	0.00273
C05054B10	Gb|AAF21159.1 (unigene aCL8948Contig1)	AT1G72690	-0.636	0.23	0.0746	-0.786	0.229825	0.0282
C34003A11	Calcium-dependent protein kinase (unigene aC34003A11EF_c)	AT3G51850	-0.24	0.185	0.421	-0.663	0.185196	0.0243
IC0AAA88CC07	KAP-2 (unigene aCL5673Contig1)	AT1G48050	-0.476	0.155	0.0501	-0.518	0.15509	0.0316
C32011E02	Class III HD-Zip protein 4 (unigene aCL3527Contig1)	AT2G34710	-0.44	0.157	0.0713	-0.636	0.157037	0.0118
C34101C11	Thiolase	AT2G33150	-0.0782	0.238	0.862	-0.92	0.238342	0.0153
IC0AAA37DF09	no annotation available (unigene aCL6749Contig1)	AT4G16410	0.112	0.278	0.828	-0.956	0.277907	0.0272
IC0AAA69CD02	no annotation available (unigene aIC0AAA69CD02RM1_c)	0	-0.445	0.188	0.123	-0.773	0.188078	0.0109
C34109B05	Ribose-phosphate pyrophosphokinase 1 (unigene aCL2448Contig1)	AT2G35390	0.0565	0.343	0.933	-1.45	0.344418	0.00951
C31403G02	T10F20.22 protein (unigene aC31403G02EF_c)	AT1G18210	-0.173	0.301	0.747	-1.13	0.300532	0.0176
C31708H10	Expressed protein (unigene aC31708H10EF_c)	AT5G15802	-0.215	0.223	0.562	-0.699	0.223323	0.0427
C05072H03	Putative leucine rich repeat protein (unigene aC05072H03SK_c)	AT2G34680	-0.725	0.289	0.104	-1.08	0.289544	0.0184
IC0AAA26AF04	no annotation available (unigene aCL4819Contig1)	AT2G28550	-0.276	0.175	0.315	-0.528	0.175415	0.0499
IC0AAA8DH11	no annotation available (unigene aIC0AAA8DH11RM1_c)	0	-0.339	0.127	0.0843	-0.652	0.127096	0.00292
C31702B03	Phosphatidylserine decarboxylase-like (unigene aCL3844Contig1)	AT5G57190	-0.283	0.199	0.37	-0.62	0.198718	0.0435
C01008F01	Protein phosphatase 2C (unigene aCL161Contig1)	AT4G31750	0.126	0.217	0.743	-0.676	0.216667	0.0433
C34005D06	PP1A protein (unigene aCL4627Contig1)	AT2G39840	-0.0893	0.226	0.832	-0.767	0.225588	0.0289
IC0AAA15AB03	RNA helicase-like protein (unigene aCL7886Contig1)	AT5G54910	-0.118	0.301	0.832	-0.961	0.300312	0.039
C31008G08	F21D18.17 (unigene aC31008G08EF_c)	AT1G48110	-0.343	0.148	0.131	-0.595	0.14801	0.0123
C31501H10	Putative peroxisomal membrane protein (unigene aCL4716Contig1)	AT1G52870	-0.205	0.161	0.428	-0.84	0.161228	0.00263
C31109G10	UPI00001A3BBB	AT1G60690	-0.506	0.206	0.111	-0.755	0.206284	0.0201
C08020C04	Chaperonin CPN60	AT3G23990	-0.539	0.214	0.103	-0.715	0.214072	0.0317
C31209C03	Cysteine proteinase precursor (unigene aCL197Contig2)	AT4G16190	-0.547	0.274	0.194	-1.12	0.27451	0.0113
KN0AAP7YK01	Protein At5g14170 (unigene aKN0AAP7YK01FM1_c)	AT5G14170	-0.562	0.483	0.473	-1.32	0.429967	0.0487
C31109H06	Genomic DNA	AT5G52980	-0.813	0.273	0.0565	-1.28	0.27409	0.0053
C02019E07	Fiber protein Fb19 (unigene aCL2470Contig1)	AT2G47710	-0.138	0.233	0.74	-0.78	0.233533	0.0315
C02014B12	Kinesin related protein (unigene aC02014B12SK_c)	AT4G26660	-0.993	0.324	0.0505	-1.19	0.324251	0.02
C06017B07	no annotation available (unigene aC06017B07SK_c)	0	-0.0786	0.236	0.86	-1.08	0.234783	0.00574
C34009F01	Hypersensitive-induced response protein (unigene aCL9373Contig1)	AT1G69840	-0.797	0.271	0.0591	-1.27	0.270789	0.00516
C31601A12	Chlorophyll a-b binding protein 151	AT2G05100	-0.689	0.395	0.262	-1.82	0.396514	0.00578
C06008H11	At5g51220 (unigene aC06008H11SK_c)	AT5G51220	-0.144	0.354	0.826	-1.25	0.354108	0.0244
IC0AAA14AF12	RNA-binding protein homolog (unigene aCL4035Contig1)	AT3G19090	-0.418	0.14	0.0563	-0.496	0.14051	0.0241
C04016F07	Glutaredoxin (unigene aCL130Contig3)	AT5G40370	-1.05	0.335	0.0459	-2.16	0.335404	0.000667
C05054F03	T19F11.6 protein (unigene aCL1271Contig1)	AT3G11660	0.00619	0.316	0.992	-1.11	0.317143	0.0252
IC0AAA21CF12	F28J7.25 protein (unigene aCL787Contig1)	AT3G01920	-0.47	0.177	0.0857	-0.554	0.176433	0.0423
C05141B01	AT4g27870/T27E11_110 (unigene aC05141B01SK_c)	AT4G27870	-0.808	0.384	0.171	-1.57	0.382927	0.0111
C31704G11	no annotation available (unigene aC31704G11EF_c)	AT5G36905	-0.194	0.196	0.55	-0.787	0.195771	0.0122
C32201B02	Choline monooxygenase (unigene aC32201B02EF_c)	AT4G29890	-0.554	0.286	0.211	-1.09	0.28534	0.0177
C08032F02	Cytochrome P450 (unigene aC08032F02SK_c)	AT4G37360	0.416	0.222	0.225	-0.73	0.222561	0.0342
C02019A10	Cytochrom P450-like protein (unigene aCL9231Contig1)	AT3G53130	-0.346	0.237	0.356	-0.718	0.236964	0.0491
C34205D05	Ankyrin repeat protein (Yar1)	AT5G12320	-0.837	0.268	0.0539	-1.15	0.266821	0.0118
C34001E01	14 kDa zinc-binding protein (unigene aCL5796Contig1)	AT3G56490	-0.829	0.368	0.142	-1.2	0.369231	0.0358
KN0AAB2BE11	Putative actin related protein 2/3 complex	AT1G60430	-0.449	0.181	0.108	-0.714	0.181218	0.0137
C31707H04	Replication protein A1-like (unigene aC31707H04EF_c)	AT5G45400	-0.208	0.199	0.524	-0.83	0.199041	0.01
IC0AAA2DH06	AT3g57980/T10K17_190 (unigene aIC0AAA2DH06RM1_c)	AT2G42150	-0.356	0.22	0.303	-1.02	0.218884	0.006
C31806G03	Putative 50S ribosomal protein L33 (unigene aCL5772Contig1)	AT5G18790	-0.339	0.269	0.432	-1	0.268817	0.0186
C05072E10	Putative ribosomal large subunit pseudouridine synthase C protein (unigene aCL1308Contig1)	AT3G19440	0.0216	0.241	0.964	-0.875	0.241047	0.0211
KN0AAI1DC05	no annotation available (unigene aKN0AAI1DC05FM2_c)	0	-0.34	0.248	0.39	-0.79	0.248428	0.0396
C07002C11	Protein translation factor SUI1 homolog (unigene aCL445Contig1)	AT4G27130	-0.689	0.286	0.117	-0.947	0.286103	0.0327
IC0AAA58CD07	F14P1.8 protein (unigene aCL1877Contig1)	AT1G19580	-0.02	0.202	0.961	-0.731	0.201934	0.0214
KN0AAP2YH15	Putative adrenal gland protein AD-004 (unigene aKN0AAP2YH15FM1_c)	AT5G60340	-0.805	0.267	0.0535	-1.33	0.267068	0.00353
C08008G04	no annotation available (unigene aC08008G04SK_c)	0	-0.237	0.15	0.315	-0.93	0.150485	0.000871
C05054A06	Putative heat-shock protein (unigene aC05054A06SK_c)	AT3G07770	0.0305	0.309	0.961	-1.57	0.309055	0.00313
C31704E08	Putative DNA-directed RNA polymerase (unigene aCL4710Contig1)	AT2G25970	-0.529	0.203	0.092	-0.702	0.20289	0.0267
C34108D10	Serine/threonine/tyrosine kinase (unigene aCL1887Contig1)	AT2G24360	-0.204	0.136	0.343	-0.703	0.13624	0.00283
KN0AAP1YP18	ORMDL family protein-like (unigene aKN0AAP1YP18FM1_c)	AT1G01230	-0.346	0.182	0.22	-0.582	0.182445	0.0392
C31305F09	Aluminum-induced protein (unigene aC31305F09EF_c)	AT5G19140	0.31	0.195	0.311	-1.42	0.194787	0.000285
C18017E11	At2g01450 (unigene aCL7606Contig1)	AT2G01450	-0.59	0.25	0.124	-1.39	0.25	0.00172
C34001F09	T-complex protein 1 subunit epsilon (unigene aCL1787Contig1)	AT1G24510	-0.525	0.179	0.0598	-1.1	0.179739	0.000921
IC0AAA26BA09	no annotation available (unigene aIC0AAA26BA09RM1_c)	0	-0.597	0.365	0.296	-1.5	0.364078	0.0107
C01014D03	no annotation available (unigene aC01014D03SK_c)	0	-0.674	0.283	0.122	-0.885	0.283654	0.0432
IC0AAA63AD02	no annotation available (unigene aIC0AAA63AD02FM1_c)	0	-0.465	0.126	0.0223	-0.527	0.126077	0.0099
C08001E01	MRNA	AT4G14240	-0.485	0.202	0.119	-0.712	0.202273	0.0245
C08010D02	Gb|AAB61516.1 (unigene aC08010D02SK_c)	AT3G21610	-0.533	0.187	0.0672	-0.815	0.187356	0.00787
C20002F11	At2g04520/T1O3.7 (unigene aCL1511Contig1)	AT2G04520	-0.239	0.251	0.568	-0.77	0.250814	0.0467
IC0AAA22DA04	Fructokinase-like protein (unigene aCL2612Contig1)	AT3G54090	-0.454	0.197	0.132	-0.632	0.196273	0.0378
C01019A05	Serine carboxypeptidase II-2 precursor (EC 3.4.16.6) (CP-MII.2) [Contains: Serine carboxypeptidase II-2 chain A	AT4G30810	-0.717	0.237	0.053	-0.863	0.237088	0.0209
IC0AAA89BG04	Putative kinase binding protein (unigene aCL8192Contig1)	AT4G31120	-0.371	0.15	0.11	-0.595	0.150633	0.0134
C32201C04	At2g41945 (unigene aC32201C04EF_c)	AT2G41945	-0.468	0.2	0.128	-0.813	0.200246	0.0117
C01008C04	SART-1 family protein	AT5G16780	-0.137	0.152	0.59	-0.525	0.152174	0.0271
KN0AAA2BD08	Putative 10kd chaperonin (unigene aKN0AAA2BD08ZM1_c)	AT1G23100	-0.412	0.111	0.0217	-0.528	0.110924	0.00471
C04011B05	F25C20.9 (unigene aC04011B05SK_c)	AT1G11760	0.0347	0.176	0.92	-0.597	0.176106	0.0294
KN0AAP6YN03	GEG protein (unigene aCL7708Contig1)	AT1G75750	-0.29	0.458	0.719	-1.42	0.456592	0.0436
KN0AAP13YH11	no annotation available (unigene aKN0AAP13YH11FM1_c)	0	-0.948	0.31	0.0508	-1.59	0.309942	0.00292
C05069F09	Protein At5g25560 (unigene aC05069F09SK_c)	AT5G25560	-0.493	0.197	0.105	-0.666	0.197041	0.0297
C31602A12	60S ribosomal protein L34 (unigene aC31602A12EF_c)	AT1G26880	-0.773	0.299	0.094	-1.49	0.298	0.00343
C08022H01	no annotation available (unigene aC08022H01SK_c)	AT3G22930	-0.419	0.22	0.217	-0.71	0.219814	0.0368
C31806C04	Arabidopsis thaliana genomic DNA	AT3G22970	-0.366	0.298	0.445	-1.5	0.298211	0.00335
C08012C05	no annotation available (unigene aC08012C05SK_c)	0	-0.358	0.168	0.166	-0.613	0.168407	0.0207
C08014D12	Soluble starch synthase (unigene aC08014D12SK_c)	AT4G18240	-0.501	0.174	0.064	-0.529	0.174013	0.0482
C31206D08	RuBisCO large subunit-binding protein subunit beta	AT1G55490	-0.177	0.238	0.666	-0.85	0.238095	0.0227
KN0AAL1DB12	no annotation available (unigene aKN0AAL1DB12FM2_c)	0	-0.8	0.312	0.0962	-0.969	0.311576	0.0438
IC0AAA15AB01	Metal transporter Nramp1 (unigene aIC0AAA15AB01RM1_c)	AT1G80830	-0.466	0.288	0.301	-0.895	0.28871	0.0442
C08024G07	AGR_C_3885p (unigene aC08024G07SK_c)	0	-0.311	0.206	0.338	-0.62	0.20598	0.0499
C32010E02	Leucine aminopeptidase 3	AT4G30920	-0.272	0.205	0.406	-0.65	0.205047	0.0403
C03011F03	Acyl-CoA binding protein (unigene aCL726Contig2)	AT5G53470	-0.522	0.226	0.132	-0.838	0.225269	0.0188
C31702A09	60S ribosomal protein L34 (unigene aCL2611Contig1)	AT1G26880	-0.692	0.293	0.125	-1.31	0.293722	0.00688
C20005C04	Emb|CAB86673.1 (unigene aCL4164Contig1)	AT5G13920	-0.552	0.234	0.124	-0.848	0.233609	0.0211
C07009G02	Arabidopsis thaliana genomic DNA	AT5G09830	-0.568	0.232	0.111	-0.99	0.23185	0.00873
C06003G03	BHLH transcription factor (unigene aCL4367Contig1)	AT1G05710	-0.672	0.286	0.127	-1.31	0.286652	0.00598
KN0AAI2BD07	ADP-ribosylation factor-like protein (unigene aKN0AAI2BD07FM1_c)	AT5G37680	-0.313	0.135	0.131	-0.645	0.134937	0.00458
C08020D01	no annotation available (unigene aC08020D01SK_c)	AT2G19470	-0.269	0.149	0.243	-0.61	0.14878	0.0111
C07003G10	no annotation available (unigene aC07003G10SK_c)	AT2G25737	-0.436	0.136	0.0425	-0.659	0.136439	0.00425
IC0AAA21AF10	NTGP1 (unigene aIC0AAA21AF10RM1_c)	AT5G58060	-0.525	0.325	0.302	-1.02	0.324841	0.0421
C04026E01	no annotation available (unigene aC04026E01SK_c)	0	-0.834	0.274	0.0518	-0.947	0.273699	0.0268
C31605F05	Photosystem II 22 kDa protein	AT1G34000	-0.477	0.222	0.161	-0.675	0.222039	0.0481
C05136A10	Resistance protein (unigene aC05136A10SK_c)	AT3G14470	-0.861	0.29	0.0569	-1.13	0.289744	0.0145
C02010E09	no annotation available (unigene aC02010E09SK_c)	0	-0.885	0.323	0.0773	-1.26	0.323077	0.0145
C05808D08	Late embryogenesis abundant protein Lea14-A (unigene aCL1327Contig1)	AT1G01470	-0.465	0.473	0.553	-1.61	0.472141	0.0285
C32004G01	Putative ADP	AT4G28390	-0.571	0.33	0.265	-1.18	0.329609	0.0225
C05057A09	no annotation available (unigene aCL1497Contig1)	0	-0.498	0.201	0.108	-0.805	0.20125	0.0125
C06015G06	Sec12-like protein 1 (unigene aCL6358Contig1)	AT3G52190	-0.387	0.134	0.0647	-0.529	0.134606	0.0138
C05070C01	Vacuolar ATP synthase subunit C (unigene aCL2804Contig1)	AT1G12840	-0.576	0.235	0.111	-0.929	0.234596	0.0133
C31709D09	Resistance protein (unigene aC31709D09EF_c)	AT3G14460	-0.107	0.253	0.82	-1.01	0.253133	0.0128
C31303B04	AT4g28240/F26K10_120 (unigene aC31303B04EF_c)	AT4G28240	-0.187	0.304	0.727	-1.5	0.30426	0.00375
C34008E06	Cysteine protease CP1 (unigene aCL23Contig3)	AT1G47128	-0.627	0.223	0.0704	-0.984	0.223129	0.00732
IC0AAA56DE05	no annotation available (unigene aCL6179Contig1)	0	-0.397	0.198	0.194	-0.624	0.198726	0.042
KN0AAP9YA01	Histone H2B (unigene aKN0AAP9YA01FM1_c)	AT2G28720	-0.297	0.158	0.224	-0.522	0.158182	0.0332
C07002C02	no annotation available (unigene aC07002C02SK_c)	0	-0.111	0.2	0.756	-0.618	0.199355	0.0446
C05801H12	60S ribosomal protein L37a (unigene aCL2045Contig1)	AT3G10950	-0.855	0.404	0.168	-1.29	0.40566	0.0396
C08008B03	Nodulin-like protein (unigene aC08008B03SK_c)	AT5G40230	-1.11	0.465	0.121	-1.86	0.465	0.0126
C05055C07	Acyl-coenzyme A oxidase 2	AT5G65110	-0.514	0.199	0.094	-0.719	0.198619	0.0214
IC0AAA43BD03	OSJNBa0084K11.8 protein (unigene aCL9378Contig1)	0	-0.365	0.233	0.317	-0.779	0.232537	0.0313
KN0AAL1AH06	Chemocyanin precursor (unigene aCL5270Contig1)	AT2G02850	-1.57	0.613	0.0968	-2.34	0.614173	0.0163
IC0AAA69BC05	Predicted protein (unigene aIC0AAA69BC05RM1_c)	0	-0.761	0.255	0.0606	-0.851	0.25479	0.0358
C20007F08	no annotation available (unigene aC20007F08SK_c)	AT4G01210	-0.487	0.148	0.0376	-0.505	0.148094	0.0287
C16013G06	40S ribosomal protein S16 (unigene aC16013G06SK_c)	AT5G18380	-0.382	0.182	0.172	-0.697	0.181984	0.0159
C06004H10	Expressed protein (unigene aCL6806Contig1)	AT3G49240	-0.726	0.247	0.0593	-1.02	0.246377	0.0106
C07003G02	Pyruvate	AT4G15530	-0.808	0.316	0.0976	-1.08	0.316716	0.0284
C01010B06	no annotation available (unigene aC01010B06SK_c)	0	-0.141	0.158	0.595	-0.577	0.158082	0.0205
C02018E06	Putative Hsp70 binding protein (unigene aCL5488Contig1)	AT3G51980	-0.472	0.216	0.154	-0.746	0.215607	0.0267
C31502F08	no annotation available (unigene aC31502F08EF_c)	0	-0.573	0.239	0.119	-0.763	0.239185	0.0393
C05146B05	Putative translation initiation factor eIF-2B alpha subunit (unigene aCL623Contig1)	AT2G05830	-0.0707	0.229	0.871	-0.765	0.229042	0.0314
C20004H04	Snakin2 precursor (unigene aCL3491Contig2)	AT1G75750	-0.739	0.307	0.117	-2.81	0.306769	4.67e-05
C32202B08	Chlorophyll a-b binding protein 13	AT5G54270	-0.616	0.294	0.174	-1.04	0.328076	0.0425
C31501E12	At3g55600 (unigene aC31501E12EF_c)	AT3G55600	-0.6	0.227	0.0865	-1.14	0.225743	0.00322
C16018F01	80C09_8 (unigene aC16018F01SK_c)	AT5G64750	0.441	0.187	0.126	-1	0.186916	0.00224
IC0AAA36DC11	Putative U1 snRNP 70K protein (unigene aCL7594Contig1)	AT3G50670	-0.169	0.185	0.585	-0.631	0.184503	0.0283
IC0AAA26CA09	no annotation available (unigene aIC0AAA26CA09RM1_c)	0	-0.0579	0.223	0.894	-0.825	0.222973	0.0192
C34201D09	Gb|AAC61821.1 (unigene aCL5741Contig1)	AT5G45030	-0.791	0.285	0.0788	-1.07	0.28382	0.0205
C02012C02	Arabidopsis thaliana genomic DNA	AT5G67320	-0.241	0.152	0.314	-0.969	0.152358	0.000739
IC0AAA20DE08	Gb|AAC63835.1 (unigene aCL4201Contig1)	AT2G31160	-0.863	0.306	0.0695	-1.26	0.305825	0.0108
C32108D01	ERD7 protein (unigene aCL9Contig15)	AT2G17840	-0.0476	0.274	0.93	-0.992	0.273278	0.0211
C32107F01	Tubulin beta-1 chain (unigene aCL2691Contig1)	AT5G12250	-0.672	0.244	0.0808	-0.732	0.217857	0.0351
C16013C04	F16A14.2 (unigene aC16013C04SK_c)	AT1G13790	-0.177	0.175	0.539	-0.772	0.175057	0.00732
C32202E05	60s acidic ribosomal protein (unigene aCL1419Contig2)	AT3G44590	-0.505	0.189	0.0845	-0.707	0.189037	0.0182
IC0AAA82CG06	Mitochondrial import receptor subunit TOM6 homolog (unigene aCL4475Contig1)	AT1G49410	-0.403	0.164	0.111	-0.671	0.164461	0.0113
C31009F03	Germacrene-D synthase (unigene aCL6701Contig1)	AT5G23960	-0.279	0.211	0.408	-0.712	0.210651	0.03
C31806D03	no annotation available (unigene aC31806D03EF_c)	0	0.726	0.52	0.381	-1.61	0.519355	0.0444
C08013B03	Glyceraldehyde-3-phosphate dehydrogenase (unigene aC08013B03SK_c)	AT1G16300	-0.0133	0.273	0.981	-0.921	0.272485	0.0299
C05071D02	ZF-HD homeobox protein (unigene aCL1228Contig1)	AT4G24660	-0.308	0.188	0.296	-0.684	0.18843	0.0211
C34210H09	Protein At5g27650 (unigene aC34210H09EF_c)	AT5G27650	-0.49	0.236	0.177	-0.779	0.236061	0.0336
KN0AAI2AG12	OSJNBa0094O15.14 protein (unigene aKN0AAI2AG12FM1_c)	AT2G28450	-0.715	0.237	0.0529	-0.784	0.236858	0.0327
KN0AAP6YN16	Expressed protein (unigene aKN0AAP6YN16FM1_c)	AT2G44510	-0.474	0.181	0.0903	-0.626	0.181449	0.0268
C31802F10	expressed protein (unigene aC31802F10EF_c)	AT5G04000	-0.858	0.308	0.0752	-1.55	0.275801	0.00189
C32003E02	F23M19.3 (unigene aC32003E02EF_c)	AT1G34320	-0.423	0.268	0.315	-1.02	0.267717	0.0163
KN0AAP1YF02	At3g15180 (unigene aCL8267Contig1)	AT3G15180	-0.772	0.571	0.397	-1.93	0.571006	0.0299
C32012C09	T22H22.15 protein (unigene aCL3366Contig1)	AT1G54730	-0.36	0.145	0.108	-0.638	0.14533	0.00756
C08027C07	no annotation available (unigene aC08027C07SK_c)	0	-0.808	0.293	0.0753	-1.1	0.292553	0.0177
KN0AAA1CG03	no annotation available (unigene aKN0AAA1CG03ZM1_c)	0	-0.381	0.161	0.125	-0.56	0.161383	0.0264
C08027A12	ATP-dependent RNA helicase (unigene aCL6194Contig1)	AT3G26560	-0.533	0.268	0.197	-0.825	0.267857	0.0457
C34108G07	Protein At2g34450 (unigene aC34108G07EF_c)	AT2G34450	-0.998	0.342	0.0604	-1.42	0.342169	0.0104
C34010F09	no annotation available (unigene aC34010F09EF_c)	0	-0.374	0.35	0.523	-1.29	0.350543	0.0313
C05136H11	no annotation available (unigene aC05136H11SK_c)	AT4G11600	-0.496	0.275	0.244	-0.83	0.274834	0.0495
C05133B07	BZIP transcription factor (unigene aCL9008Contig1)	AT1G08320	-0.55	0.359	0.33	-1.12	0.358974	0.0432
KN0AAA2CF07	no annotation available (unigene aKN0AAA2CF07ZM1_c)	0	-0.621	0.242	0.0985	-0.761	0.241587	0.0437
C34005H07	Expressed protein (unigene aC34005H07EF_c)	AT3G48770	0.278	0.361	0.655	-1.29	0.361345	0.0227
C02018F11	Rhizobium-induced nodule development associated protein	AT3G48880	-0.291	0.174	0.284	-0.556	0.17375	0.0388
C32103G07	At3g56510 (unigene aCL1460Contig2)	AT3G56510	-0.219	0.191	0.48	-0.81	0.190588	0.00909
C08031G11	Putative 2-oxoglutarate dehydrogenase	AT5G65750	0.106	0.185	0.749	-0.931	0.185089	0.00335
C05076E02	no annotation available (unigene aC05076E02SK_c)	0	-0.462	0.155	0.0561	-0.565	0.154795	0.0206
C32102C07	F6N18.11 (unigene aCL2958Contig1)	AT1G32730	-0.775	0.384	0.196	-1.54	0.342984	0.0084
C06052H08	T11I18.10 protein (unigene aCL2573Contig1)	AT3G03990	-1.66	0.474	0.0533	-2.49	0.473384	0.0105
C02007H09	Ubiquitin-like protein (unigene aCL8559Contig1)	AT5G57860	-0.384	0.225	0.274	-0.841	0.225469	0.0184
IC0AAA58AD11	Retrotransposon protein	AT1G40390	-0.447	0.153	0.0606	-0.587	0.152865	0.0158
C06009E02	At1g78870/F9K20_8 (unigene aCL5388Contig1)	AT1G78870	-0.159	0.237	0.703	-0.882	0.237736	0.0188
C34100F05	1-acyl-sn-glycerol-3-phosphate acyltransferase (unigene aCL2855Contig1)	AT3G57650	-0.713	0.248	0.0646	-1.02	0.24878	0.0111
C04004D08	F20D22.14 protein (unigene aCL3369Contig1)	AT1G04080	-0.321	0.167	0.213	-0.636	0.166929	0.0163
C08004D06	40S ribosomal protein S18 (unigene aC08004D06SK_c)	AT4G09800	-0.344	0.239	0.364	-0.765	0.239063	0.0386
C08015H05	Zinc finger (C3HC4-type RING finger) protein-like (unigene aCL2110Contig1)	AT1G11020	-0.309	0.227	0.395	-0.686	0.227152	0.0498
C32104D01	no annotation available (unigene aC32104D01EF_c)	0	-0.633	0.227	0.0721	-0.969	0.226932	0.00873
C01001F12	Putative non-LTR retroelement reverse transcriptase (unigene aCL6162Contig1)	AT4G29090	-0.621	0.241	0.0952	-0.92	0.24147	0.0163
C06018B03	Gb|AAF23278.1 (unigene aCL3144Contig1)	AT5G02502	-0.584	0.209	0.0722	-0.819	0.209463	0.0142
IC0AAA8CD02	no annotation available (unigene aIC0AAA8CD02RM1_c)	0	-0.995	0.327	0.0535	-0.995	0.32623	0.05
KN0AAP5YJ13	Lectin-like protein (unigene aKN0AAP5YJ13FM1_c)	AT5G01090	-0.577	0.206	0.0709	-0.839	0.205637	0.0114
C08023G12	no annotation available (unigene aC08023G12SK_c)	0	-0.648	0.286	0.14	-0.903	0.285759	0.0412
C02026D02	Receptor-like protein kinase (unigene aC02026D02SK_c)	AT2G31880	-0.64	0.216	0.0573	-0.868	0.21592	0.0123
C08002E03	Expressed protein (unigene aCL6351Contig1)	AT2G20820	-0.598	0.23	0.0925	-1.26	0.229508	0.00187
C04033G07	Ribosomal protein L7Ae-like (unigene aCL2935Contig1)	AT5G20160	-0.347	0.276	0.433	-1.11	0.276808	0.0125
IC0AAA46BC10	no annotation available (unigene aIC0AAA46BC10RM1_c)	0	-0.317	0.179	0.253	-0.552	0.178641	0.0452
KN0AAB3BD08	P0482D04.13 protein (unigene aKN0AAB3BD08ZM1_c)	AT5G15790	-0.173	0.18	0.561	-0.719	0.17975	0.0125
C08005C04	no annotation available (unigene aC08005C04SK_c)	0	-0.736	0.319	0.132	-0.963	0.318874	0.0495
C06001F09	no annotation available (unigene aC06001F09SK_c)	AT1G49050	-0.0835	0.185	0.804	-0.842	0.185055	0.00614
KN0AAQ13YO23	At3g06930 (unigene aKN0AAQ13YO23RM1_c)	AT3G06930	-0.5	0.189	0.0868	-0.706	0.189276	0.0183
KN0AAP11YG19	Cytochrome P450 monooxygenase CYP72B (unigene aCL5282Contig1)	AT3G14640	-0.506	0.188	0.0813	-0.691	0.187772	0.0197
C08036D08	BZIP transcription factor ATB2 (unigene aC08036D08SK_c)	AT1G75390	-0.706	0.385	0.235	-1.37	0.385915	0.0235
C01020D01	Putative tropinone reductase (unigene aC01020D01SK_c)	AT2G29260	-0.0934	0.19	0.785	-0.761	0.19025	0.0126
C06014H01	no annotation available (unigene aC06014H01SK_c)	AT3G15390	-0.651	0.233	0.0714	-0.897	0.232383	0.0153
C34106H08	OSJNBa0058G03.7 protein (unigene aC34106H08EF_c)	AT1G29150	-0.467	0.207	0.142	-0.694	0.207164	0.0313
C08023A07	no annotation available (unigene aC08023A07SK_c)	AT1G04030	-1.2	0.59	0.198	-1.48	0.41573	0.0293
IC0AAA68BF03	AT4g39080/F19H22_180 (unigene aCL6249Contig1)	AT4G39080	-0.206	0.132	0.319	-0.538	0.13154	0.0112
C34101A03	Chloroplast thylakoid-bound ascorbate peroxidase (unigene aC34101A03EF_c)	AT4G08390	-0.352	0.266	0.407	-1.09	0.266504	0.0112
C34202D05	Steroid membrane binding protein	AT3G48890	-0.7	0.23	0.052	-0.797	0.230347	0.0266
C32003F11	UDP-glycosyltransferase 88B1 (unigene aCL3054Contig1)	AT3G16520	-0.716	0.404	0.253	-1.7	0.404762	0.00968
C34103B05	Heat shock 70 kDa protein	AT5G09590	-0.656	0.342	0.214	-1.04	0.340984	0.0476
C34105G08	Heat shock factor protein HSF24 (unigene aCL432Contig1)	AT4G36990	-0.329	0.279	0.465	-1.1	0.279188	0.0136
C08039D01	Expressed protein (unigene aC08039D01SK_c)	AT1G48170	-0.704	0.342	0.18	-1.41	0.34058	0.0105
IC0AAA15CF09	integral membrane family protein	AT4G27870	-0.975	0.442	0.154	-1.38	0.442308	0.0452
C34208D07	Putative RNA polymerase transcriptional regulation mediator (unigene aCL3792Contig1)	AT3G21350	-0.0582	0.2	0.88	-1.03	0.201172	0.00341
C01010G06	Mitochondrial import receptor subunit TOM6 homolog (unigene aCL4520Contig1)	AT1G49410	-0.386	0.234	0.291	-0.709	0.233993	0.049
C08004D01	no annotation available (unigene aC08004D01SK_c)	0	-0.452	0.167	0.0798	-0.54	0.167183	0.0367
C31709B11	Protein At4g00905 (unigene aCL5615Contig1)	AT1G01225	-1.17	0.479	0.112	-1.47	0.480392	0.0467
C04022B06	expressed protein (unigene aC04022B06SK_c)	AT5G25070	-0.436	0.358	0.449	-1.3	0.360111	0.0214
C05071E05	Putative transcription factor (unigene aC05071E05SK_c)	AT1G08370	0.0815	0.214	0.838	-1.04	0.213992	0.00411
C18005A05	Shoot gravitropism 2 (unigene aCL8848Contig1)	AT1G31480	-0.799	0.264	0.0525	-0.834	0.263924	0.0407
C08005E12	no annotation available (unigene aC08005E12SK_c)	0	-0.421	0.17	0.109	-0.517	0.170627	0.0489
KN0AAL1AC04	Putative lysophospholipase (unigene aKN0AAL1AC04FM2_c)	AT3G15650	-0.396	0.281	0.376	-1.29	0.281046	0.00578
KN0AAP8YF01	Fas-associated factor 1-like protein (unigene aKN0AAP8YF01FM1_c)	AT4G10790	-0.552	0.209	0.0871	-0.936	0.208463	0.0066
C08025B12	no annotation available (unigene aC08025B12SK_c)	0	-0.528	0.221	0.121	-1.1	0.221774	0.00364
C08025D07	Expressed protein (unigene aCL4Contig28)	AT4G32610	-0.26	0.163	0.307	-0.605	0.162634	0.0187
C05133H01	Caffeic acid 3-O-methyltransferase (unigene aCL3343Contig1)	AT5G54160	-0.392	0.251	0.32	-0.868	0.251594	0.0269
C08017A12	no annotation available (unigene aC08017A12SK_c)	0	-0.388	0.199	0.207	-0.622	0.199359	0.0434
C32104B12	Putative receptor kinase (unigene aC32104B12EF_c)	AT4G03230	-0.179	0.184	0.557	-0.622	0.184024	0.0299
KN0AAL3DH08	Anaphase promoting complex/cyclosome subunit (unigene aKN0AAL3DH08FM1_c)	AT1G78770	-0.293	0.168	0.261	-0.51	0.168317	0.0487
C05056A04	no annotation available (unigene aCL6062Contig1)	0	-0.391	0.214	0.237	-0.951	0.213708	0.00699
IC0AAA24BA10	no annotation available (unigene aIC0AAA24BA10RM1_c)	0	0.132	0.187	0.685	-0.985	0.186553	0.00243
C08015G03	GTP-binding protein TypA (unigene aC08015G03SK_c)	AT5G13650	-0.646	0.227	0.0675	-0.822	0.227072	0.0214
C05802G09	OSJNBa0060P14.15 protein (unigene aCL5133Contig1)	AT1G70180	-0.446	0.144	0.0482	-0.522	0.144199	0.0213
C32107A03	Protein At2g40410 (unigene aC32107A03EF_c)	AT2G40410	-0.472	0.259	0.241	-0.9	0.259366	0.0278
C31702H06	Putative rust resistance kinase Lr10 (unigene aC31702H06EF_c)	AT1G66910	0.172	0.243	0.684	-0.858	0.243059	0.0243
C06022B01	60S ribosomal protein L34 (unigene aCL2611Contig2)	AT1G26880	-0.508	0.209	0.113	-0.699	0.208657	0.0312
C06020E05	Putative ribosomal-protein S6 kinase-like protein (unigene aC06020E05SK_c)	AT3G08720	-0.407	0.26	0.319	-0.85	0.259939	0.0352
C08026F12	Dihydrofolate synthetase /folylpolyglutamate synthetase (unigene aCL5346Contig1)	AT5G05980	-0.676	0.278	0.114	-0.99	0.277311	0.0229
IC0AAA51BB09	Phytochrome-interacting factor 3 (unigene aIC0AAA51BB09RM1_c)	AT1G09530	-0.304	0.127	0.118	-0.511	0.126799	0.0121
C31603A10	Sorbitol transporter (unigene aCL416Contig3)	AT3G18830	-0.257	0.167	0.328	-0.67	0.167082	0.0125
C08018D01	no annotation available (unigene aC08018D01SK_c)	0	-0.125	0.181	0.693	-0.554	0.181046	0.0492
C20008A01	expressed protein (unigene aCL4709Contig1)	AT3G49490	-0.0889	0.161	0.757	-0.563	0.161318	0.0255
C31605C07	OSJNBb0116K07.15 protein (unigene aCL7844Contig1)	AT3G50120	-0.426	0.356	0.458	-1.38	0.35567	0.0148
C32202G10	Putative ribosomal protein (unigene aC32202G10EF_c)	AT5G20180	-0.408	0.156	0.0897	-0.507	0.155521	0.0356
KN0AAK1BF01	no annotation available (unigene aKN0AAK1BF01FM2_c)	AT4G04740	-0.426	0.195	0.154	-0.6	0.194805	0.0457
C01019E09	no annotation available (unigene aCL1370Contig1)	0	0.0506	0.317	0.935	-0.972	0.316612	0.0465
KN0AAP8YI14	At1g08920/F7G19_20 (unigene aKN0AAP8YI14FM1_c)	AT1G08920	-0.683	0.153	0.0085	-0.52	0.224138	0.126
IC0AAA17DD12	80A08_5 (unigene aIC0AAA17DD12RM1_c)	AT5G10080	-0.637	0.233	0.0775	-0.747	0.23271	0.0382
C06020G07	Gb|AAF13095.1 (unigene aCL677Contig2)	AT5G48160	0.108	0.159	0.698	-0.56	0.15864	0.0242
C06001G08	Transcription factor MYC7E (unigene aCL7106Contig1)	AT4G17880	-0.541	0.257	0.173	-0.812	0.256962	0.0432
IC0AAA8BA08	UPI000019713A	AT3G62200	-0.145	0.144	0.541	-0.553	0.14401	0.0157
C01002F02	F6N23.9 protein (unigene aCL6075Contig1)	AT4G00710	-0.0856	0.193	0.809	-0.914	0.193235	0.00487
IC0AAA38CA07	RCa2 (unigene aIC0AAA38CA07RM2_c)	AT5G17680	-0.409	0.148	0.0748	-0.606	0.148166	0.0112
C31707E06	Expressed protein (unigene aC31707E06EF_c)	AT2G04340	-0.57	0.242	0.124	-0.966	0.2415	0.0126
C02026A10	no annotation available (unigene aC02026A10SK_c)	0	-1.21	0.505	0.123	-1.44	0.45283	0.0419
IC0AAA79DC10	Ribosomal large subunit pseudouridine synthase C-like (unigene aCL1308Contig3)	AT3G19440	0.195	0.209	0.576	-0.67	0.209375	0.0384
C32101G02	AT3g03310/T21P5_27 (unigene aCL758Contig2)	AT3G03310	-0.0208	0.157	0.946	-0.544	0.156322	0.0261
C32201H10	Ribosomal protein S29 (unigene aCL3036Contig2)	AT4G33865	-0.612	0.256	0.12	-0.86	0.255952	0.0307
C32108B02	3-hydroxyisobutyryl-coenzyme A hydrolase (unigene aCL3967Contig1)	AT1G06550	-0.53	0.181	0.0591	-0.692	0.180679	0.0159
IC0AAA56DG04	AT5g53860/K19P17_2 (unigene aCL937Contig1)	AT5G53860	-0.465	0.163	0.0669	-0.678	0.163373	0.0103
C02020A09	Probable eukaryotic translation initiation factor 5-2 (unigene aCL8572Contig1)	AT1G77840	-0.343	0.18	0.218	-0.651	0.180332	0.0216
C02016D12	no annotation available (unigene aCL7979Contig1)	0	-0.865	0.298	0.062	-0.934	0.298403	0.0425
C18005G04	no annotation available (unigene aC18005G04Rv_c)	0	-0.524	0.19	0.0755	-1.01	0.190207	0.00236
IC0AAA20BA05	GmCK2p (unigene aCL395Contig2)	AT4G09760	-0.662	0.22	0.0539	-0.876	0.220101	0.0129
C05056C03	F17A17.35 protein (unigene aCL6072Contig1)	AT3G08010	-1.21	0.402	0.0531	-1.22	0.403974	0.0495
C02020G09	Similarity to senescence-associated protein (unigene aCL1189Contig1)	AT3G21600	-0.865	0.282	0.0552	-1.21	0.282051	0.0106
C06006G03	Ribosome recycling factor	AT3G63190	-0.216	0.246	0.601	-0.779	0.245741	0.0404
C34207H09	PAC (unigene aC34207H09EF_c)	AT2G48120	-0.148	0.197	0.662	-0.784	0.196985	0.0129
KN0AAP8YJ23	Nucleolar RNA-binding Nop10p-like protein (unigene aCL8732Contig1)	AT2G20490	-0.85	0.293	0.0619	-1.25	0.292056	0.00863
C04026G02	RNA polymerase I	AT3G59600	-0.682	0.246	0.074	-1.23	0.24502	0.00338
C08029E10	no annotation available (unigene aC08029E10SK_c)	0	-0.0409	0.357	0.954	-1.37	0.357702	0.0174
C07011H09	At3g56210 (unigene aC07011H09SK_c)	AT3G56210	-0.258	0.205	0.433	-0.682	0.204805	0.0321
C08039B05	Phloroglucinol O-methyltransferase (unigene aC08039B05SK_c)	AT5G54160	-0.304	0.157	0.21	-0.562	0.157423	0.0228
C31207G04	Expressed protein (unigene aCL3173Contig1)	AT2G41705	-0.216	0.345	0.722	-1.31	0.345646	0.0167
IC0AAA83DA03	OSJNBb0039L24.13 protein (unigene aCL1173Contig1)	AT3G61260	-0.406	0.34	0.458	-1.3	0.338542	0.0157
C04030G07	no annotation available (unigene aC04030G07SK_c)	0	-0.454	0.186	0.113	-0.668	0.186072	0.0223
C01009B04	Probable xyloglucan endotransglucosylase/hydrolase protein 7 precursor (unigene aCL6772Contig1)	AT4G37800	0.164	0.292	0.753	-0.878	0.291694	0.05
C04035A08	AMP-binding protein (unigene aCL5216Contig1)	AT5G16340	0.106	0.213	0.782	-0.774	0.212637	0.0208
C31704H08	F27J15.26 (unigene aC31704H08EF_c)	AT1G48950	-0.336	0.147	0.136	-0.562	0.146736	0.016
C34100B06	Protein At4g34310 (unigene aCL7681Contig1)	AT4G34310	-0.762	0.206	0.0218	-0.523	0.205098	0.0941
C02025C08	Protein disulphide isomerase (unigene aCL8436Contig1)	AT3G54960	-1.17	0.248	0.00628	-0.39	0.248408	0.31
IC0AAA7DH05	no annotation available (unigene aIC0AAA7DH05RM1_c)	0	-0.853	0.254	0.0359	-0.254	0.254	0.542
IC0AAA84BE10	Myotubularin related protein	AT5G04540	-0.534	0.137	0.0172	-0.269	0.137245	0.198
C31104H03	Protein At2g46210 (unigene aCL4105Contig1)	AT2G46210	-1.72	0.364	0.00627	-0.729	0.3645	0.188
KN0AAQ12YE14	F12G12.2 protein (unigene aCL4422Contig1)	AT1G34160	-0.579	0.12	0.00547	-0.148	0.119355	0.436
C07007F05	expressed protein (unigene aCL8991Contig1)	AT1G73350	-1.42	0.224	0.0011	-0.135	0.22351	0.732
C20010B09	F8K4.10 protein (unigene aC20010B09SK_c)	AT1G61900	-1.27	0.206	0.00131	-0.491	0.206303	0.116
KN0AAP4YK15	Syntaxin 81 (unigene aKN0AAP4YK15FM1_c)	AT1G51740	-0.876	0.143	0.00136	-0.334	0.143348	0.124
C08019D10	Reversibly glycosylated polypeptide (unigene aCL936Contig1)	AT3G02230	-1.25	0.3	0.0122	-0.121	0.298765	0.827
IC0AAA26BA03	no annotation available (unigene aCL4303Contig1)	AT4G08685	-0.877	0.22	0.0153	0.389	0.219774	0.249
C01014A07	Putative CCCH-type zinc finger protein (unigene aC01014A07SK_c)	AT2G41900	-0.86	0.152	0.00217	-0.444	0.151536	0.0558
IC0AAA35DG07	Putative apyrase-like protein (unigene aCL3931Contig1)	AT2G02970	-0.515	0.134	0.0185	-0.245	0.13388	0.232
C07003C01	UDP-glucosyltransferase HRA25 (unigene aCL7527Contig1)	AT3G02100	-1.44	0.283	0.00422	0.455	0.282609	0.298
C32201D07	F22M8.7 protein (unigene aC32201D07EF_c)	AT1G01940	-0.743	0.227	0.0378	-0.4	0.227273	0.25
KN0AAQ2YJ24	Arabidopsis thaliana genomic DNA	AT5G38880	-0.531	0.169	0.0452	0.163	0.168737	0.559
C02024D10	At1g78060/F28K19_32 (unigene aCL3345Contig1)	AT1G78060	-0.629	0.154	0.0132	-0.467	0.153618	0.0482
KN0AAP3YB12	no annotation available (unigene aKN0AAP3YB12FM1_c)	0	-0.921	0.283	0.0392	-0.437	0.283766	0.32
IC0AAA77AD02	F11F12.2 protein (unigene aCL3935Contig1)	AT1G50660	-0.771	0.196	0.0162	-0.402	0.195146	0.176
C32101G11	F16P17.17 protein (unigene aCL328Contig1)	AT1G63000	-0.663	0.155	0.0108	0.0138	0.155405	0.964
C31806D09	BZIP transcription factor protein (unigene aCL3570Contig1)	AT1G42990	-0.793	0.184	0.0103	-0.374	0.184236	0.181
KN0AAL2CD06	F2D10.6 (unigene aCL7646Contig1)	AT1G20575	-0.68	0.178	0.0191	-0.388	0.177982	0.151
C04013H02	26S proteasome non-ATPase regulatory subunit 14 (unigene aCL763Contig1)	AT5G23540	-0.594	0.174	0.032	-0.338	0.174227	0.202
C31305B05	Phi-1 protein (unigene aCL1406Contig1)	AT4G08950	-2.12	0.535	0.0158	-0.808	0.535099	0.33
C20002D06	SRG1 protein (unigene aC20002D06SK_c)	AT1G17020	-0.505	0.158	0.0425	-0.0472	0.15786	0.876
C31109C11	Pollen specific LIM domain protein 1b (unigene aC31109C11EF_c)	AT1G10200	-1.75	0.38	0.00732	-0.751	0.381218	0.195
C16013F12	Expressed protein (unigene aCL1998Contig1)	AT4G12780	-0.813	0.167	0.00531	-0.413	0.167206	0.104
C08003G11	no annotation available (unigene aCL5316Contig1)	AT3G28730	-1.96	0.56	0.042	-1.32	0.561702	0.141
C02024A03	no annotation available (unigene aCL7084Contig1)	0	-0.724	0.23	0.0451	-0.524	0.229825	0.132
C06007B07	no annotation available (unigene aC06007B07SK_c)	0	-0.87	0.164	0.00322	-0.326	0.164646	0.192
IC0AAA26DC12	no annotation available (unigene aCL7599Contig1)	0	-0.535	0.132	0.014	-0.309	0.132051	0.122
IC0AAA56CC11	Putative serine/threonine kinase 38 (unigene aCL2199Contig1)	AT4G33080	-0.647	0.21	0.0491	-0.259	0.210569	0.438
C16013H02	S-receptor kinase-like protein 1 (unigene aC16013H02SK_c)	AT1G65800	-1.04	0.282	0.0224	-0.746	0.281509	0.0822
KN0AAP7YA02	Protein At5g08770 (unigene aKN0AAP7YA02FM1_c)	AT5G08770	-0.728	0.235	0.048	0.279	0.234454	0.456
C32107G11	Putative serine carboxypeptidase (unigene aC32107G11EF_c)	AT3G63470	-0.71	0.207	0.0316	-0.435	0.207143	0.168
C32202F03	Putative lipid transfer protein GPI-anchored (unigene aCL3689Contig1)	AT1G27950	-1.03	0.243	0.0111	-0.309	0.243307	0.421
C07001C09	no annotation available (unigene aC07001C09SK_c)	0	-1.25	0.281	0.00867	-0.0054	0.28125	0.993
IC0AAA74DE08	NADPH oxidase (unigene aCL3402Contig1)	AT1G64060	-1.41	0.303	0.00694	-0.832	0.302545	0.0723
C34208A06	no annotation available (unigene aC34208A06EF_c)	0	-0.717	0.166	0.0103	-0.438	0.165909	0.0833
C04032F05	no annotation available (unigene aC04032F05SK_c)	AT2G39080	-0.68	0.139	0.00521	-0.479	0.139244	0.0274
C08012F03	Polyubiquitin (unigene aC08012F03SK_c)	AT5G20620	-0.641	0.184	0.0292	-0.299	0.184568	0.294
C34100B04	AT3g14410/MLN21_19 (unigene aC34100B04EF_c)	AT3G14410	-0.798	0.211	0.02	-0.316	0.212081	0.336
IC0AAA16CE04	Gb|AAB97010.1 (unigene aCL2383Contig1)	AT5G48520	-0.696	0.192	0.0241	-0.181	0.191737	0.568
KN0AAL1AA05	Glucose-repressible gene protein-related protein (unigene aKN0AAL1AA05FM2_c)	0	-0.638	0.196	0.0434	-0.237	0.175556	0.393
KN0AAP10YA08	Expressed protein (unigene aKN0AAP10YA08FM1_c)	AT2G33560	-0.651	0.166	0.0167	-0.452	0.166176	0.075
C34110F01	Hevamine-A precursor [Includes: Chitinase (EC 3.2.1.14)	AT5G24090	-2.66	0.484	0.00265	-0.575	0.483193	0.456
KN0AAI3AD01	UPI00000A7F34	AT4G36440	-0.985	0.32	0.0493	0.324	0.320792	0.536
C08014A10	no annotation available (unigene aC08014A10SK_c)	0	-0.508	0.137	0.0221	-0.119	0.137255	0.604
KN0AAP4YF15	Alpha-1	AT3G02230	-1.21	0.355	0.0323	-0.159	0.354911	0.805
C32103A02	Acyl carrier protein 1	AT4G25050	-0.837	0.172	0.00534	-0.251	0.171918	0.348
KN0AAL2AD04	no annotation available (unigene aKN0AAL2AD04FM1_c)	AT2G17220	-0.587	0.163	0.0255	0.189	0.164348	0.472
C08005B05	Xyloglucan galactosyltransferase KATAMARI 1 (unigene aC08005B05SK_c)	AT2G20370	-1.16	0.179	0.000936	-0.337	0.179255	0.217
C02020A01	no annotation available (unigene aC02020A01SK_c)	0	-0.502	0.147	0.0319	-0.225	0.147059	0.324
C07005E01	Arabidopsis thaliana genomic DNA	AT5G47860	-0.521	0.147	0.0266	-0.454	0.146452	0.0445
C02021E06	60S ribosomal protein L6 (unigene aCL1988Contig1)	AT1G74050	-0.815	0.245	0.0354	-0.364	0.244295	0.339
C02001F02	F14P13.20 protein (unigene aC02001F02SK_c)	AT3G10200	-0.71	0.174	0.0136	-0.281	0.173457	0.295
C08002F08	no annotation available (unigene aC08002F08SK_c)	0	-1.82	0.303	0.00148	-0.154	0.301961	0.777
C07006F03	Putative ORFX (unigene aCL5493Contig1)	AT1G14870	-0.916	0.238	0.0182	-0.00577	0.237449	0.991
KN0AAB1AH12	Arabidopsis thaliana genomic DNA	AT5G49945	-0.872	0.162	0.00297	-0.208	0.1625	0.417
C05134C03	Subtilisin-like protease (unigene aCL6031Contig1)	AT1G01900	-2.33	0.322	0.0005	0.523	0.320859	0.292
C05802F08	no annotation available (unigene aCL3709Contig2)	0	-1.3	0.396	0.0376	-0.911	0.396087	0.129
C31109F06	Patellin-6 (unigene aCL3886Contig1)	AT3G51670	-1.21	0.297	0.015	-0.77	0.297297	0.0916
C31109C04	Coatomer protein gamma subunit (unigene aC31109C04EF_c)	AT4G34450	-1.08	0.216	0.00468	-0.237	0.215455	0.498
IC0AAA54CA04	no annotation available (unigene aCL6432Contig1)	AT1G19180	-0.656	0.142	0.00718	0.379	0.141948	0.08
C04002B05	Protein ABIL1 (unigene aCL5501Contig1)	AT2G46225	-0.865	0.217	0.0164	-0.251	0.216379	0.471
C34102E06	AGO4-1 (unigene aC34102E06EF_c)	AT2G27040	-0.543	0.141	0.0184	-0.25	0.141243	0.248
C03011H07	Aspartate--tRNA ligase-like protein (unigene aCL7162Contig1)	AT4G31180	-0.563	0.153	0.0225	-0.279	0.152459	0.231
C02002G01	no annotation available (unigene aC02002G01SK_c)	0	-0.625	0.144	0.00996	-0.466	0.143827	0.0366
C02016E06	SAC1-like protein AtSAC1b (unigene aCL36Contig1)	AT3G51460	-1.32	0.219	0.00151	-0.655	0.219064	0.0516
C32106C07	Putative phospholipid cytidylyltransferase (unigene aCL2562Contig1)	AT2G38670	-1.23	0.324	0.0195	-0.411	0.323622	0.423
C31705D08	Alpha-1	AT4G02500	-0.866	0.255	0.0325	-0.0131	0.254369	0.98
C08010B06	no annotation available (unigene aC08010B06SK_c)	0	-0.674	0.201	0.0347	-0.139	0.200867	0.688
C08001F05	Tubulin alpha-1 chain (unigene aC08001F05SK_c)	AT5G19780	-0.916	0.203	0.0091	-0.554	0.20293	0.0766
C07012D04	Expressed protein (unigene aCL3178Contig1)	AT1G08380	-0.825	0.216	0.0191	0.252	0.215385	0.466
C08028D08	Senescence-induced receptor-like serine/threonine kinase-like (unigene aC08028D08SK_c)	AT1G25570	-1.1	0.202	0.00277	0.477	0.202119	0.12
IC0AAA20BB12	Sodium/hydrogen exchanger 6 (Na(+)/H(+) exchanger 6) (unigene aIC0AAA20BB12RM1_c)	AT1G79610	-0.878	0.255	0.0351	-0.672	0.285957	0.126
C31801E08	Putative NTS2 protein (unigene aC31801E08EF_c)	AT1G34470	-1.13	0.271	0.012	-0.709	0.270611	0.086
IC0AAA22BG06	Putative Ubiquitin isopeptidase T	AT3G20630	-0.661	0.198	0.035	-0.113	0.198594	0.748
IC0AAA51DG12	Arabidopsis thaliana gl1 homolog (unigene aCL4538Contig1)	AT1G02205	-0.585	0.12	0.00516	-0.403	0.119585	0.0304
KN0AAP5YM14	no annotation available (unigene aKN0AAP5YM14FM1_c)	0	-0.586	0.152	0.0178	-0.393	0.151737	0.0884
C05002C01	Putative plastidic glucose 6-phosphate dehydrogenase (unigene aCL7786Contig1)	AT5G13110	-0.534	0.132	0.0145	-0.153	0.131897	0.471
KN0AAP7YO13	Putative GTP-binding protein (unigene aKN0AAP7YO13FM1_c)	AT5G11480	-0.942	0.272	0.0297	-0.663	0.271721	0.108
IC0AAA23BC06	Strictosidine synthase-like protein (unigene aCL1287Contig3)	AT3G51430	-0.686	0.22	0.0491	-0.08	0.220386	0.847
C02003A07	RING-H2 finger protein ATL4K (unigene aC02003A07SK_c)	AT4G30400	-1.02	0.272	0.0205	-0.744	0.271533	0.0732
IC0AAA74AB04	Putative calcium-independent phospholipase A2 (unigene aIC0AAA74AB04RM1_c)	AT1G61850	-0.518	0.167	0.048	-0.297	0.167797	0.247
C02004F09	Squalene synthase (unigene aC02004F09SK_c)	AT4G34640	-1.06	0.256	0.0129	-0.411	0.256875	0.298
C20008D12	no annotation available (unigene aC20008D12SK_c)	0	-2.01	0.409	0.00513	-0.941	0.40913	0.129
C06001H08	Mitochondrial ATP synthase 6 KD subunit (unigene aCL2170Contig1)	AT5G59613	-0.837	0.267	0.0455	-0.402	0.266225	0.331
KN0AAP13YN19	F21E10.11 protein (unigene aKN0AAP13YN19FM1_c)	AT3G62060	-0.721	0.126	0.00206	-0.434	0.126531	0.0275
C32102G03	Protein disulfide isomerase (unigene aCL5173Contig1)	AT1G04980	-0.968	0.234	0.0127	-0.418	0.234831	0.244
IC0AAA5DG11	CesA2 (unigene aIC0AAA5DG11RM1_c)	AT5G05170	-1.74	0.39	0.00873	-0.975	0.39	0.0994
KN0AAL1AG10	F3O9.7 protein (unigene aCL7153Contig1)	AT1G16270	-0.579	0.185	0.046	-0.33	0.185393	0.245
C08031B08	60S ribosomal protein L10a-3 (unigene aCL1446Contig1)	AT5G22440	-0.832	0.271	0.0494	-0.737	0.270956	0.0745
C32013F10	UPI000009D194	AT3G13690	-0.908	0.239	0.0193	0.08	0.238806	0.86
C31102B12	40S ribosomal protein S1-like protein (unigene aC31102B12EF_c)	AT4G34670	-0.756	0.217	0.031	-0.574	0.217424	0.0855
C02019C02	no annotation available (unigene aCL6835Contig1)	0	-0.499	0.142	0.0284	-0.312	0.142466	0.15
C02004G03	Protein At2g41620 (unigene aC02004G03SK_c)	AT2G41620	-0.623	0.162	0.0184	-0.3	0.162162	0.226
C34107C05	Cytochrome P450 79A2 (unigene aCL18Contig4)	AT5G05260	-1.02	0.29	0.0279	-0.795	0.290146	0.0729
C06011D07	Actin-11 (unigene aCL4554Contig1)	AT3G53750	-0.738	0.178	0.0126	0.106	0.177554	0.735
KN0AAP11YI24	Harpin-induced protein 1	AT3G05975	-0.699	0.219	0.043	-0.0802	0.219126	0.846
KN0AAP10YL08	Zinc finger CCCH type domain-containing protein ZFN-like 5 (unigene aKN0AAP10YL08FM1_c)	AT5G63260	-0.807	0.194	0.0123	-0.398	0.194146	0.177
C02018B06	Polycomb group protein VERNALIZATION 2 (unigene aCL8194Contig1)	AT4G16845	-0.546	0.146	0.0211	-0.287	0.146429	0.197
IC0AAA5BD08	60S ribosomal protein L9 (unigene aCL8875Contig1)	AT1G33140	-0.548	0.123	0.00886	-0.019	0.123377	0.938
KN0AAI3AD11	Probable rhamnose biosynthetic enzyme 1 (unigene aCL4478Contig1)	AT1G78570	-0.524	0.145	0.0243	0.119	0.144242	0.625
C02027A09	Gb|AAD49773.1 (unigene aC02027A09SK_c)	AT1G48230	-0.852	0.272	0.046	-0.372	0.271533	0.385
KN0AAK1CG08	no annotation available (unigene aKN0AAK1CG08FM2_c)	0	-1.74	0.451	0.0181	-1	0.45045	0.145
IC0AAA32AF06	Putative 26S proteosome regulatory subunit (unigene aCL9399Contig1)	AT5G16930	-0.539	0.0995	0.00282	-0.268	0.0992593	0.0769
C02009C06	Tubby-like protein (unigene aCL9120Contig1)	AT2G18280	-0.719	0.16	0.00816	-0.272	0.159064	0.267
IC0AAA56AG11	F28L1.7 protein (unigene aIC0AAA56AG11RM1_c)	AT3G06130	-0.681	0.146	0.00682	-0.49	0.146707	0.0314
IC0AAA99AF10	At4g15770 (unigene aIC0AAA99AF10RM1_c)	AT4G15770	-0.536	0.118	0.00797	-0.28	0.118644	0.119
C05069B11	Osmosensor histidine-aspartate kinase (unigene aCL7517Contig1)	AT2G17820	-0.581	0.172	0.0337	-0.297	0.171676	0.261
KN0AAP13YH21	LysM domain GPI-anchored protein 1 precursor (unigene aKN0AAP13YH21FM1_c)	AT1G21880	-2.03	0.41	0.00486	-1.04	0.409449	0.0943
IC0AAA82CG08	Predicted protein (unigene aIC0AAA82CG08RM1_c)	AT2G20635	-0.666	0.181	0.023	-0.16	0.182025	0.599
IC0AAA99DE05	no annotation available (unigene aCL6541Contig1)	0	-0.508	0.129	0.0161	-0.401	0.128939	0.0438
KN0AAH2CC01	no annotation available (unigene aCL6733Contig1)	0	-0.537	0.131	0.0131	-0.223	0.130409	0.266
C06021G02	Glycine rich protein-like (unigene aC06021G02SK_c)	AT5G27720	-0.784	0.212	0.022	0.258	0.211475	0.444
IC0AAA16BH12	T2P11.4 protein (unigene aIC0AAA16BH12RM1_c)	AT1G26850	-1.41	0.208	0.000702	-0.209	0.206931	0.54
C03006C12	At1g73430/T9L24_16 (unigene aC03006C12SK_c)	AT1G73430	-1.01	0.194	0.00357	-0.391	0.193564	0.185
IC0AAA85BF10	Homocitrate synthase (unigene aIC0AAA85BF10RM1_c)	AT5G23010	-0.637	0.15	0.0122	-0.25	0.150602	0.282
KN0AAP5YN05	Protein At1g04020 (unigene aKN0AAP5YN05FM1_c)	AT1G04020	-0.607	0.129	0.00634	-0.445	0.128613	0.0267
C01017F03	no annotation available (unigene aC01017F03SK_c)	0	-0.81	0.13	0.00117	-0.221	0.13	0.268
C07012G08	no annotation available (unigene aC07012G08SK_c)	AT3G14520	-0.774	0.237	0.0385	-0.622	0.236502	0.0847
C31601E11	Tropinone reductase homolog (unigene aC31601E11EF_c)	AT2G29290	-1.39	0.339	0.0132	-0.349	0.338835	0.529
C02004C11	Glycyl-tRNA synthetase 1	AT1G29880	-0.967	0.202	0.00571	-0.384	0.202105	0.212
IC0AAA49BE07	no annotation available (unigene aIC0AAA49BE07RM1_c)	AT3G55080	-0.53	0.125	0.0114	-0.352	0.125267	0.0659
IC0AAA2AH12	Probable UDP-N-acetylglucosamine--peptide N- acetylglucosaminyltransferase SEC (unigene aIC0AAA2AH12RM1_c)	AT3G04240	-0.5	0.128	0.0168	-0.124	0.12731	0.555
IC0AAA43DF01	AT5g61840/mac9_140 (unigene aIC0AAA43DF01RM1_c)	AT5G61840	-0.598	0.185	0.04	-0.524	0.184507	0.0636
C32201G05	5B protein precursor (unigene aC32201G05EF_c)	AT3G07450	-0.817	0.26	0.0455	-0.525	0.259901	0.185
KN0AAQ10YE20	no annotation available (unigene aKN0AAQ10YE20RM1_c)	0	-0.5	0.119	0.0118	-0.2	0.119048	0.275
[truncated: 281 more rows]

## Sheet: FR
EST	Description & Unigene	Ath Orthologue	M 12h	SE 12h	P-Value 12h	M 24h	SE 24h	P-Value 24h
C02013B03	Acid invertase (unigene aCL2322Contig1)	AT1G12240.1	2.44394	0.484367	0.00665997	0.662273	0.484366	0.372972
C16017C01	RNA polymerase alpha subunit (unigene aCL4462Contig1)	ATCG00740.1	2.37764	0.511573	0.0101578	0.452029	0.511573	0.580541
C31706A07	Zeaxanthin epoxidase (unigene aC31706A07EF_c)	AT5G67030.1	2.17806	0.489558	0.0142726	1.3573	0.489558	0.0715993
C05072H11	T22K18.24 protein (unigene aC05072H11SK_c)	AT5G55620.1	2.05869	0.4733	0.0159743	1.37115	0.4733	0.0612226
C32108D07	Protein phosphatase 2C-like protein (unigene aC32108D07EF_c)	AT3G51370.1	2.04417	0.582909	0.0495235	0.843814	0.532121	0.304944
C34207C10	Probable WRKY transcription factor 32 (unigene aCL6218Contig1)	AT4G30935.1	2.04268	0.565829	0.0440391	1.09253	0.632616	0.260196
C34010G06	Cystinosin homolog (unigene aCL1587Contig1)	AT5G40670.1	1.97607	0.376301	0.00543187	0.659487	0.376301	0.243909
C04029C05	no annotation available (unigene aC04029C05SK_c)	0	1.97429	0.409483	0.00837391	1.10071	0.409483	0.0769608
C31702G04	50S ribosomal protein L2 (unigene aCL1263Contig1)	ATCG01310.1	1.94869	0.455252	0.01578	-0.449225	0.455252	0.53237
C08010A04	no annotation available (unigene aC08010A04SK_c)	0	1.9228	0.375592	0.00631217	1.12374	0.375592	0.0515524
C31705E05	Expressed protein (unigene aC31705E05EF_c)	AT2G46550.1	1.91495	0.340813	0.00356389	0.61722	0.340813	0.228152
C31200B05	no annotation available (unigene aC31200B05EF_c)	0	1.87727	0.51074	0.0449547	-0.820296	0.510739	0.302185
C03009A03	Cytochrome P450 79A2 (unigene aCL3612Contig1)	AT5G05260.1	1.87522	0.550471	0.0488607	0.447776	0.550471	0.616315
C01017F11	Sulfite reductase (unigene aC01017F11SK_c)	AT5G04590.1	1.84878	0.53144	0.0417974	0.902197	0.53144	0.260196
C18005E11	Putative inhibitor of apoptosis (unigene aCL8890Contig1)	AT1G03370.1	1.83354	0.504696	0.0345631	-0.0396062	0.504696	0.967694
KN0AAB3CF08	no annotation available (unigene aCL7589Contig1)	0	1.80821	0.295503	0.00210823	0.540376	0.295503	0.223881
C34106D11	Expressed protein (unigene aCL59Contig3)	AT2G27830.1	1.78984	0.293227	0.00210823	0.00548635	0.293227	0.992435
C04031B05	MttB protein (unigene aCL5728Contig1)	ATMG00570.1	1.78236	0.416982	0.0159263	1.11828	0.416982	0.07751
KN0AAK3DH06	UDP-glucuronic acid 4-epimerase (unigene aKN0AAK3DH06FM1_c)	AT4G30440.1	1.77325	0.491427	0.0355772	-0.155048	0.491427	0.86018
C32012E08	F20B17.16 (unigene aC32012E08EF_c)	AT1G79730.1	1.68247	0.416403	0.0227974	0.68971	0.416403	0.275704
C31209A09	no annotation available (unigene aC31209A09EF_c)	0	1.66409	0.176719	0.000123045	0.296469	0.176719	0.266273
C32201H12	no annotation available (unigene aC32201H12EF_c)	AT2G29150.1	1.64271	0.365029	0.0122332	0.513861	0.365029	0.358324
C31404A06	Delta-12 fatty acid desaturase (unigene aCL578Contig1)	AT3G12120.1	1.63873	0.384717	0.0160996	0.858207	0.384717	0.137521
C31804C05	F5O8.32 protein (unigene aC31804C05EF_c)	AT1G23770.1	1.61618	0.418839	0.0261455	0.268006	0.418839	0.702974
C08002B03	no annotation available (unigene aC08002B03SK_c)	AT4G21380.1	1.60854	0.348059	0.0105226	0.480909	0.348059	0.368248
C08007D09	no annotation available (unigene aC08007D09SK_c)	0	1.60141	0.423186	0.0334475	0.333012	0.378509	0.584405
C31402F06	ALY protein (unigene aCL126Contig1)	AT5G59950.1	1.58401	0.297935	0.00501018	0.352979	0.297935	0.445779
C02026G06	expressed protein (unigene aCL7402Contig1)	AT2G26070.1	1.57917	0.431051	0.0334197	0.605436	0.431051	0.359587
C31103F01	Phospholipase D alpha 1 precursor (unigene aCL2623Contig1)	AT1G52570.1	1.57655	0.427204	0.0323713	-0.0619394	0.427204	0.938923
C31201G11	Predicted protein (unigene aC31201G11EF_c)	0	1.53077	0.326672	0.0109563	0.0465972	0.326673	0.940048
C01014A04	Auxin-responsive protein IAA26 (unigene aCL4515Contig1)	AT3G16500.1	1.51758	0.362579	0.0174406	0.425464	0.362579	0.450472
C18021D02	no annotation available (unigene aC18021D02Rv_c)	0	1.51028	0.323584	0.0111613	0.0689676	0.323584	0.90764
C31807B01	OSJNBb0088C09.8 protein (unigene aCL54Contig2)	AT4G38540.1	1.49939	0.338908	0.0134805	0.628169	0.338908	0.217545
C34202E06	Ethylene-responsive transcription factor 3 (unigene aCL8Contig7)	AT1G50640.1	1.49015	0.231188	0.00221792	0.650765	0.231188	0.070638
C34105G11	F20N2.15 (unigene aCL4947Contig1)	AT1G55760.1	1.47101	0.352715	0.0178333	0.710228	0.352715	0.179564
C34201F01	Expressed protein (unigene aCL290Contig1)	AT3G10300.3	1.43664	0.327409	0.0139481	0.472424	0.327409	0.345563
C16018A01	SPF1 protein (unigene aCL1506Contig1)	AT2G38470.1	1.43582	0.36775	0.0248236	-0.197436	0.36775	0.754124
C18008B02	F16F4.11 protein (unigene aC18008B02Rv_c)	AT1G21200.1	1.41908	0.339882	0.0177457	0.524891	0.339882	0.310123
C05002C12	Neutral invertase (unigene aCL3327Contig1)	AT1G56560.1	1.41601	0.271616	0.00570014	0.577163	0.271616	0.156211
KN0AAK2AD01	Cytochrome P450 (unigene aCL8166Contig1)	AT1G13110.1	1.41035	0.296329	0.00897755	0.515556	0.296329	0.247569
C31007F11	Putative sterol 4-alpha-methyl-oxidase (unigene aCL6375Contig1)	AT1G07420.1	1.4011	0.269655	0.00574455	0.555158	0.269655	0.169887
C34102D10	Amt2-like protein (unigene aCL331Contig1)	AT2G38290.1	1.39079	0.318316	0.0141934	0.651117	0.318316	0.172672
IC0AAA6DD01	Protein At4g14310 (unigene aCL9147Contig1)	AT4G14310.2	1.35053	0.300202	0.0122332	0.694314	0.300202	0.124169
C34006A02	Beta carotene hydoxylase (unigene aCL35Contig1)	AT4G25700.1	1.33751	0.172724	0.000450519	0.383504	0.172724	0.139249
C02015A11	no annotation available (unigene aCL4908Contig1)	0	1.32153	0.318355	0.0182766	0.448424	0.318355	0.357952
C04031H05	Protein kinase - like protein (unigene aCL1385Contig1)	AT2G17530.1	1.31701	0.286001	0.0107327	0.144433	0.286001	0.769851
C05133F09	Putative xyloglucan endotransglycosylase (unigene aC05133F09SK_c)	AT5G57560.1	1.31313	0.317356	0.0185595	0.104157	0.317356	0.854349
KN0AAP12YM19	no annotation available (unigene aKN0AAP12YM19FM1_c)	0	1.30911	0.363993	0.0491262	-0.234858	0.129437	0.227191
C05810H06	At4g13270 (unigene aCL2105Contig1)	AT4G13270.1	1.29934	0.342413	0.0281228	0.633007	0.342413	0.218718
C01020E02	CBL-interacting serine/threonine-protein kinase 11 (unigene aCL2213Contig1)	AT5G01820.1	1.29536	0.340105	0.0354479	0.623438	0.380249	0.287233
C31701B09	Serine/threonine specific protein kinase-like (unigene aC31701B09EF_c)	AT5G15080.1	1.28301	0.348311	0.0347563	0.505414	0.311539	0.286863
C34009C08	RAD23 protein (unigene aCL412Contig2)	AT5G38470.1	1.27955	0.296687	0.0150675	0.111588	0.296687	0.833109
C32101G03	F10A16.15 protein (unigene aCL8250Contig1)	AT1G49920.1	1.27686	0.37258	0.0447476	-0.185441	0.37258	0.773297
C18019F06	60S ribosomal protein L27 (unigene aCL1224Contig3)	AT4G15000.1	1.27527	0.36476	0.0435023	0.289566	0.36476	0.62601
C31805F12	Mangrin (unigene aC31805F12EF_c)	AT1G13280.1	1.27198	0.178571	0.000811349	0.340058	0.178571	0.204662
C18004B07	F20N2.15 (unigene aC18004B07Rv_c)	AT1G55760.1	1.26436	0.348787	0.0349627	1.01245	0.348787	0.0585326
C34110C03	Expressed protein (unigene aCL1808Contig3)	AT2G02170.1	1.25946	0.258905	0.00793996	0.516186	0.258905	0.183891
C08002H10	At2g39110 (unigene aCL2628Contig1)	AT2G28940.2	1.25018	0.351133	0.0378155	0.813603	0.351133	0.123454
C32001C06	Miraculin-like protein (unigene aCL297Contig1)	AT1G17860.1	1.24706	0.355098	0.0493314	0.856847	0.355098	0.11861
C08007D12	no annotation available (unigene aC08007D12SK_c)	0	1.23398	0.235452	0.00633576	0.445996	0.235451	0.209691
C08031B04	F21M11.17 protein (unigene aCL1648Contig1)	AT1G03900.1	1.22856	0.256312	0.00860549	0.267487	0.256312	0.505437
C08020F01	UPI0000196F10	AT2G47060.4	1.22382	0.281667	0.0144819	0.0658878	0.281667	0.898049
KN0AAP2YD21	no annotation available (unigene aKN0AAP2YD21FM1_c)	0	1.2153	0.233523	0.00572877	0.453434	0.233523	0.195314
C31209F10	ACL144Cp (unigene aC31209F10EF_c)	AT1G56110.1	1.21218	0.290958	0.0197069	0.368	0.290958	0.415037
C34005G11	60s acidic ribosomal protein (unigene aC34005G11EF_c)	AT2G27710.3	1.20861	0.313949	0.0263893	-0.285959	0.313949	0.567675
KN0AAK1AH03	Putative DNA repair protein RAD23-4 (unigene aCL412Contig1)	AT5G38470.1	1.1991	0.256909	0.00996544	0.214613	0.256909	0.604448
C31504F11	Pyruvate decarboxylase (unigene aC31504F11EF_c)	AT4G33070.1	1.1947	0.320862	0.0308686	0.428923	0.320862	0.384964
C31503H04	NAD(P)H-quinone oxidoreductase chain 1	ATCG01100.1	1.1911	0.325836	0.0337166	0.501284	0.325836	0.311931
C06003C01	ABA 8'-hydroxylase CYP707A1 (unigene aCL3520Contig1)	AT4G19230.1	1.18642	0.348858	0.0491262	0.676029	0.348858	0.198994
C34204F02	Subtilisin-like protein (unigene aC34204F02EF_c)	AT5G19660.1	1.17127	0.305631	0.0269622	0.366582	0.30563	0.439205
C08018E01	no annotation available (unigene aC08018E01SK_c)	0	1.16447	0.340507	0.0481517	0.379228	0.340507	0.477265
C08015G11	no annotation available (unigene aC08015G11SK_c)	0	1.14256	0.238069	0.00854802	0.333123	0.238069	0.361667
C05073B11	Cathepsin B-like cysteine proteinase (unigene aCL422Contig1)	AT4G01610.1	1.13156	0.227729	0.00798817	0.0935919	0.254609	0.837113
C34005A02	NAM (No apical meristem)-like protein (unigene aCL4199Contig1)	AT5G61430.1	1.13131	0.328621	0.0438342	0.796646	0.328621	0.107892
C34201C02	RIB40 genomic DNA	AT4G02230.1	1.1221	0.307813	0.0341129	0.353235	0.307813	0.461461
C31305G05	Putative pyridoxine biosynthesis protein (unigene aCL8162Contig1)	AT5G60540.1	1.11999	0.275662	0.0205079	0.357641	0.275662	0.401274
KN0AAP5YG01	Acyl-[acyl-carrier-protein] desaturase	AT3G02630.1	1.1161	0.30255	0.0324088	0.374378	0.30255	0.42438
C02007D09	Calmodulin NtCaM13 (unigene aC02007D09SK_c)	AT3G22930.1	1.11394	0.258313	0.0150675	0.3949	0.258313	0.315231
C31108C11	Tetrahydroxynaphthalene reductase (unigene aC31108C11EF_c)	AT3G04000.1	1.10975	0.310637	0.0373323	0.303187	0.310637	0.536991
IC0AAA67BG01	60S ribosomal protein L22-2 (unigene aIC0AAA67BG01RM1_c)	AT3G05560.2	1.10626	0.27952	0.0232273	0.37296	0.27952	0.386049
C32006C02	Probable mannitol dehydrogenase (unigene aCL3874Contig1)	AT4G39330.2	1.10321	0.32873	0.0491262	0.548706	0.32873	0.269225
C08027B05	no annotation available (unigene aC08027B05SK_c)	0	1.10083	0.312779	0.0421848	-0.00485565	0.312779	0.993441
C01018F10	Fiber protein Fb19 (unigene aC01018F10SK_c)	AT2G47710.1	1.09882	0.216395	0.00653149	0.219012	0.216395	0.520447
C31208B02	Polyubiquitin (unigene aCL4Contig17)	AT5G03240.3	1.09342	0.254692	0.0154643	-0.215908	0.254692	0.598413
C34103F03	At1g29350/F15D2_27 (unigene aCL689Contig2)	AT1G29370.1	1.09114	0.213557	0.00637928	0.340578	0.213557	0.293685
C34203E01	Oxidoreductase	AT3G18210.1	1.08714	0.251793	0.015019	0.112241	0.251793	0.800075
C34201H03	RIB40 genomic DNA	AT1G70600.1	1.07543	0.208632	0.00608348	0.383558	0.208632	0.221179
C34108A02	Putative SSR alpha subunit (unigene aCL1092Contig1)	AT2G21160.1	1.06599	0.237455	0.0124223	0.510599	0.237455	0.151932
C31201C10	MybSt1 (unigene aCL973Contig1)	AT5G47390.1	1.05446	0.267277	0.0235665	0.543502	0.267277	0.175221
C31206C02	T4O12.23 (unigene aC31206C02EF_c)	AT1G76020.1	1.04349	0.229251	0.0113973	0.564758	0.229251	0.10245
C31805B08	Enoyl-CoA hydratase/isomerase family protein (unigene aC31805B08EF_c)	AT4G29010.1	1.0423	0.171497	0.00216591	0.450613	0.171497	0.0829996
IC0AAA57CD09	UPI0000163167	AT1G55860.1	1.03697	0.26646	0.0251658	0.762809	0.26646	0.0616031
C31804F12	MLO1 (unigene aCL450Contig1)	AT1G61560.1	1.03287	0.246363	0.0173171	0.467114	0.246363	0.206524
C08039G07	CTV.2 (unigene aCL2023Contig1)	AT1G15750.4	1.03173	0.206295	0.00700059	0.371516	0.206295	0.230962
C34007B11	Potential mitochondrial succinate-fumarate transporter (unigene aCL666Contig1)	AT5G01340.1	1.02671	0.209914	0.00780907	0.526993	0.209914	0.0965823
C04033D10	no annotation available (unigene aCL2164Contig1)	0	1.02239	0.246954	0.0185276	0.342993	0.246954	0.365738
C34005E11	T26J12.8 protein (unigene aCL1751Contig1)	AT1G23150.1	1.01843	0.245548	0.0183663	-0.0572197	0.245548	0.898657
C34102E08	Predicted NAD-dependent oxidoreductase (unigene aCL7403Contig1)	AT5G16970.1	1.01634	0.267607	0.0301106	0.319723	0.267607	0.443034
C31205E08	Putative lipase	AT1G52760.1	1.01578	0.254167	0.0221781	0.486062	0.254167	0.202539
C03004G08	Protein kinase (unigene aC03004G08SK_c)	AT2G28930.3	1.01566	0.15694	0.00151249	0.464231	0.15694	0.0540899
C31101A10	SKP1-like protein 1B (unigene aCL1760Contig2)	AT5G42190.1	1.01305	0.247287	0.0195942	0.269606	0.247287	0.486048
C06014G02	no annotation available (unigene aC06014G02SK_c)	0	1.01224	0.223699	0.0118861	0.44435	0.223699	0.185522
C06051C10	no annotation available (unigene aCL5425Contig1)	0	1.01077	0.29027	0.0416726	0.411205	0.29027	0.354976
C02022F01	Predicted proline-rich protein (unigene aCL6754Contig1)	AT4G28300.2	1.00356	0.273409	0.0331155	0.247784	0.273409	0.569862
C34203F03	Mevalonate kinase (unigene aCL4005Contig1)	AT5G27450.2	1.00321	0.251033	0.0221781	0.195794	0.251033	0.631491
C32108B11	no annotation available (unigene aC32108B11EF_c)	0	0.999761	0.246545	0.0206165	0.332974	0.246545	0.379788
C31801A12	ADP	AT3G08580.2	0.995599	0.285101	0.0411602	0.345906	0.285101	0.433676
C16012B03	Photosystem II protein K (unigene aCL3334Contig2)	ATCG00070.1	0.991054	0.282801	0.0405102	0.309765	0.282801	0.484158
C08036C05	Zinc finger protein-like (unigene aCL3682Contig1)	AT3G02790.1	0.983877	0.280058	0.0400378	0.103407	0.280058	0.835886
C02011A01	Similarity to kinesin protein (unigene aCL9083Contig1)	AT3G16630.2	0.974688	0.258855	0.0292168	0.0721559	0.258855	0.877326
IC0AAA15CG08	no annotation available (unigene aCL233Contig1)	0	0.963618	0.266502	0.035392	0.504966	0.266502	0.206849
C20009A07	3-dehydroquinate dehydratase / shikimate dehydrogenase isoform 2 (unigene aC20009A07SK_c)	AT3G06350.1	0.95853	0.243098	0.0236452	0.576526	0.243098	0.115074
C34007F03	T21P5.14 protein (unigene aCL982Contig1)	AT3G03440.1	0.956581	0.196941	0.00799302	0.42781	0.196941	0.147835
C31108C03	AT5g46250/MPL12_3 (unigene aCL668Contig1)	AT5G46250.1	0.956406	0.218341	0.0140543	0.127497	0.218341	0.730063
IC0AAA80DH02	Gb|AAD13716.2 (unigene aIC0AAA80DH02RM1_c)	AT3G23590.1	0.949292	0.236173	0.0233342	0.257313	0.236173	0.48731
IC0AAA19AE05	RETROTRANSPOSON like protein (unigene aIC0AAA19AE05RM1_c)	ATMG00820.1	0.941878	0.192765	0.00780907	0.435699	0.192765	0.132722
C31202C08	UPI000058408E	AT2G44660.1	0.940305	0.192453	0.00780907	0.572729	0.192453	0.0526461
C31402F01	ADP-ribosylation factor (unigene aCL1398Contig1)	AT5G14670.1	0.931299	0.226773	0.0232201	0.356629	0.226773	0.306224
C02010C12	Tubulin beta-2 chain (unigene aCL2738Contig1)	AT1G75780.1	0.930979	0.27479	0.0472055	-0.166761	0.27479	0.718223
C16015H04	AR781 (unigene aCL1055Contig1)	AT2G26530.1	0.927942	0.220839	0.0171198	0.623162	0.220839	0.0648802
IC0AAA89AE08	SCARECROW transcriptional regulator-like (unigene aCL1853Contig1)	AT5G52510.1	0.922762	0.2359	0.0286484	0.696853	0.2359	0.0596855
C31603F05	ATFP3 (unigene aCL5712Contig1)	AT5G63530.1	0.917772	0.257622	0.0376985	0.264381	0.257622	0.513614
C34010B04	no annotation available (unigene aCL5088Contig1)	0	0.915522	0.256638	0.037416	0.511399	0.256638	0.184144
C34108D06	expressed protein (unigene aCL7462Contig1)	AT3G61800.1	0.910151	0.21478	0.0166022	-0.0264283	0.21478	0.948358
C31804A08	26S protease regulatory subunit 6A homolog (unigene aCL2446Contig1)	AT3G05530.1	0.909076	0.210599	0.015019	-0.058596	0.210599	0.877483
KN0AAK3BE10	Brassinosteroid receptor (unigene aKN0AAK3BE10FM1_c)	AT4G39400.1	0.90857	0.219838	0.0186522	0.599202	0.219838	0.0733162
C32002G07	Adenosine 5'-phosphosulfate reductase 3 (unigene aCL419Contig1)	AT1G34780.1	0.90248	0.229731	0.0241296	0.139116	0.229731	0.719023
C31602F09	GATA transcription factor 1 (unigene aCL354Contig2)	AT3G24050.1	0.899833	0.248476	0.0351681	0.251346	0.248476	0.520693
KN0AAL2AB10	ABC transporter permease protein-like protein (unigene aKN0AAL2AB10FM1_c)	AT3G57010.1	0.899363	0.235902	0.0275433	0.472189	0.235902	0.182374
C31106F04	F25C20.22 protein (unigene aCL1072Contig1)	AT1G61870.1	0.89613	0.237404	0.0288682	0.197303	0.237405	0.606714
C34003A10	ENDASDF	AT4G38200.1	0.89583	0.267731	0.0495288	0.00354518	0.267732	0.994063
C34110G05	Hydroxyproline-rich glycoprotein-like (unigene aCL250Contig6)	AT4G25620.1	0.89264	0.244748	0.0340639	0.400599	0.244748	0.279909
C08015C10	no annotation available (unigene aC08015C10SK_c)	0	0.89078	0.23249	0.0269641	0.45432	0.23249	0.192526
C06001F11	Plastidic aldolase (unigene aCL838Contig2)	AT2G01140.1	0.889892	0.24981	0.0376985	-0.165011	0.24981	0.692143
C18021C03	Fiber protein Fb13 (unigene aC18021C03Rv_c)	AT3G59690.1	0.887336	0.186636	0.00901873	0.403444	0.186636	0.149861
C34110F11	Expressed protein (unigene aCL1796Contig2)	AT2G16800.1	0.885135	0.199775	0.0133469	0.301521	0.199775	0.321562
C31207B12	Polyubiquitin (unigene aCL24Contig6)	AT5G20620.1	0.884109	0.192539	0.0109405	0.21952	0.192539	0.464966
C34209D11	Latex-abundant protein (unigene aCL485Contig1)	AT1G79340.1	0.876926	0.164636	0.00495607	0.276462	0.164636	0.265928
KN0AAP4YK08	scarecrow transcription factor family protein	AT1G07520.1	0.863334	0.247691	0.0414978	-0.0519142	0.247692	0.908777
C32101F10	Emb|CAB71107.1 (unigene aCL9415Contig1)	AT3G12685.1	0.862646	0.211116	0.0198872	0.14222	0.211116	0.686416
C34210B10	BHLH transcription factor	AT5G54680.1	0.860506	0.194107	0.0132994	0.19705	0.194107	0.519066
C32004C06	SDL-1 protein (unigene aCL909Contig1)	AT3G08550.1	0.858013	0.166175	0.00603023	0.211093	0.166175	0.411278
C06003E06	no annotation available (unigene aC06003E06SK_c)	0	0.844329	0.224744	0.0295417	0.203928	0.224744	0.569333
C01004B11	SNF1-related protein kinase regulatory subunit beta-2 (unigene aCL7419Contig1)	AT4G16360.1	0.843351	0.205052	0.0191692	0.422715	0.205052	0.169227
C03005G09	Expressed protein (unigene aCL7108Contig1)	AT1G68080.1	0.842538	0.205631	0.0195882	0.298652	0.205631	0.342202
KN0AAA3BB02	Smr domain-containing protein-like (unigene aKN0AAA3BB02ZM1_c)	AT2G26280.1	0.841667	0.215947	0.025039	0.48246	0.215947	0.136919
KN0AAP11YK01	F12M16.10 (unigene aCL9124Contig1)	AT1G53190.2	0.836403	0.117297	0.000811349	0.355386	0.117297	0.0489979
C08038D09	Glyceraldehyde-3-phosphate dehydrogenase (unigene aCL715Contig1)	AT3G04120.1	0.832772	0.231646	0.0362418	0.294944	0.231646	0.409991
C31808H04	Ki1 protein (unigene aC31808H04EF_c)	AT4G38690.1	0.831026	0.212922	0.0248704	-0.0583779	0.212922	0.879642
C02001D09	Expressed protein (unigene aCL601Contig3)	AT1G09920.1	0.82995	0.195743	0.0165523	0.569926	0.195743	0.0577144
C31008G04	AT5g06370/MHF15_11 (unigene aCL2961Contig2)	AT5G06370.1	0.829531	0.178656	0.0102316	0.296963	0.178656	0.27134
C31203G03	UPI000065D937	AT5G45130.1	0.82108	0.224704	0.0337166	0.497397	0.224704	0.140388
C34009E01	expressed protein (unigene aCL805Contig2)	AT4G33625.1	0.819927	0.213168	0.0264545	0.157716	0.213168	0.652172
C08027E05	OJ991113_30.14 protein (unigene aCL5101Contig1)	AT1G67580.1	0.8197	0.131119	0.00190979	0.280451	0.131119	0.153919
IC0AAA58BE08	Secondary cell wall-related glycosyltransferase family 8 (unigene aCL3010Contig2)	AT1G77130.1	0.816487	0.226004	0.0354479	0.426483	0.226004	0.208807
C05146G07	T27D20.10 protein (unigene aCL1158Contig1)	AT4G04210.1	0.807956	0.195223	0.0185578	0.467722	0.195223	0.111727
C34109A06	F6D8.14 protein (unigene aC34109A06EF_c)	AT1G52640.1	0.801256	0.212386	0.0289304	-0.156218	0.212386	0.65428
C06052A09	calcineurin-like phosphoesterase family protein	AT4G23000.1	0.800763	0.224457	0.037416	-0.232354	0.224457	0.509564
C34107A03	Importin alpha 1 (unigene aC34107A03EF_c)	AT1G09270.2	0.796695	0.179546	0.0180862	0.17714	0.200739	0.584405
C31809H03	Similarity to ADP-ribosylation factor (unigene aCL3626Contig2)	AT3G22950.1	0.795172	0.217577	0.0337166	0.214682	0.217577	0.53237
C31108C02	60S ribosomal protein L10 (unigene aCL759Contig1)	AT1G26910.1	0.793285	0.212187	0.0301291	0.362017	0.212187	0.257541
KN0AAA1AH09	no annotation available (unigene aKN0AAA1AH09ZM1_c)	0	0.790472	0.193919	0.020121	0.223255	0.193919	0.460308
C05069H08	2-oxoglutarate dehydrogenase	AT5G65750.1	0.787579	0.214471	0.0330485	0.387643	0.214471	0.229028
C32010F08	F10A16.15 protein (unigene aCL5352Contig1)	AT1G49920.1	0.786959	0.201315	0.0246408	0.106195	0.201315	0.758289
C31303D08	UPI00004D348A (unigene aCL3674Contig1)	AT1G10390.2	0.786541	0.234805	0.0493748	0.199525	0.234805	0.597418
C03004A03	Tryptophan synthase beta chain 2	AT5G54810.1	0.778315	0.189479	0.0192487	0.399801	0.189479	0.159136
C08023H03	Probable UDP-N-acetylglucosamine--peptide N- acetylglucosaminyltransferase SEC (unigene aCL7908Contig1)	AT3G04240.1	0.774869	0.22392	0.0426738	-0.00574315	0.22392	0.989958
KN0AAQ1YC03	Expressed protein (unigene aCL1808Contig1)	AT2G02170.1	0.772096	0.165483	0.00996577	0.227411	0.165483	0.370768
C34106A04	Expressed protein (unigene aC34106A04EF_c)	AT2G03470.1	0.771266	0.201333	0.0269776	0.0257675	0.201333	0.945912
IC0AAA51CE09	T27D20.10 protein (unigene aCL1158Contig3)	AT4G04210.1	0.770829	0.153445	0.0076981	0.44877	0.153445	0.0591901
IC0AAA56AA05	Transketolase-like protein (unigene aCL6739Contig1)	AT3G60750.1	0.770461	0.205697	0.0299007	0.364193	0.205697	0.238715
C18020C01	no annotation available (unigene aCL7306Contig1)	AT1G34220.1	0.770193	0.223559	0.0436688	0.562424	0.223559	0.0959609
C08036G07	Lectin-like protein kinase (unigene aC08036G07SK_c)	AT5G06740.1	0.76159	0.214406	0.0381725	-0.0873603	0.214406	0.818381
KN0AAA2BG06	PRA2 (unigene aKN0AAA2BG06ZM1_c)	AT1G01200.1	0.757687	0.198311	0.0272625	0.524604	0.198311	0.0812
C02003H05	SDL12A (unigene aCL2208Contig1)	AT5G42080.1	0.75181	0.217521	0.0429855	0.388576	0.217521	0.234548
IC0AAA64BC09	no annotation available (unigene aIC0AAA64BC09FM1_c)	0	0.748922	0.204358	0.0333615	0.33763	0.204358	0.274645
C31108E09	Syringolide-induced protein 19-1-5 (unigene aC31108E09EF_c)	AT4G25810.1	0.742791	0.208239	0.037416	0.0267726	0.20824	0.945733
C31301F09	no annotation available (unigene aC31301F09EF_c)	0	0.740237	0.219873	0.0486192	0.588012	0.219873	0.078322
C04034A03	Heat shock protein (unigene aCL6776Contig1)	AT5G15450.1	0.739667	0.183899	0.0215651	0.269431	0.183899	0.337401
C02026A08	no annotation available (unigene aC02026A08SK_c)	0	0.734549	0.217657	0.0481517	0.102079	0.217657	0.788548
KN0AAL3BE03	Putative DEAH-box RNA helicase (unigene aKN0AAL3BE03FM1_c)	AT5G13010.1	0.732902	0.169678	0.0150062	-0.00751572	0.169678	0.982672
C03006E02	no annotation available (unigene aC03006E02SK_c)	AT1G30240.1	0.729589	0.189566	0.0264192	0.297844	0.189566	0.302084
C01008C10	Gamma-aminobutyrate transaminase subunit isozyme 3 (unigene aCL5262Contig1)	AT3G22200.1	0.722402	0.200021	0.0354479	-0.134245	0.200021	0.687807
C02014H03	T25K16.13 (unigene aCL6514Contig1)	AT1G01140.2	0.721995	0.167062	0.0149557	0.249143	0.167062	0.32767
C32001A04	Gb|AAF13084.1 (unigene aCL7218Contig1)	AT3G13990.1	0.717409	0.141302	0.00653149	-0.126017	0.141302	0.576382
C31303B09	PGPD14 protein (unigene aCL5593Contig1)	AT5G22920.1	0.713529	0.203295	0.0402271	0.52086	0.203295	0.0901656
C04029C10	Putative rubisco subunit binding-protein beta subunit (unigene aCL6826Contig1)	AT3G13060.2	0.711072	0.199924	0.037971	0.516856	0.199924	0.0875009
IC0AAA29AC05	Predicted protein (unigene aIC0AAA29AC05RM1_c)	AT3G49810.1	0.707334	0.14617	0.00921532	0.363647	0.14617	0.102107
IC0AAA1DF04	no annotation available (unigene aIC0AAA1DF04FM1_c)	0	0.703949	0.161873	0.0144259	0.2512	0.161873	0.307894
IC0AAA13AH05	F20D23.22 protein (unigene aIC0AAA13AH05RM1_c)	AT1G17080.1	0.703	0.204672	0.0442615	0.55455	0.204672	0.0747803
IC0AAA88CC04	NADH-ubiquinone oxidoreductase chain 2 (unigene aCL2762Contig1)	AT2G07689.1	0.696562	0.19627	0.0382829	0.585793	0.19627	0.0520549
C05057D12	Branched chain alpha-keto acid dehydrogenase E1 beta subunit (unigene aCL3673Contig1)	AT1G55510.1	0.695915	0.162906	0.0159543	0.463409	0.162906	0.0630916
C08006B09	no annotation available (unigene aC08006B09SK_c)	0	0.691456	0.203262	0.0462624	0.319969	0.203262	0.301182
C06013H06	MYB-like DNA-binding protein (unigene aC06013H06SK_c)	AT5G13820.1	0.691213	0.169493	0.0201037	0.411151	0.169493	0.10768
C02027H09	no annotation available (unigene aCL3936Contig1)	0	0.687603	0.168399	0.0199638	0.470231	0.168399	0.0672906
C32009A12	26S protease regulatory subunit 6B homolog (unigene aCL108Contig1)	AT5G58290.1	0.686324	0.204698	0.0492131	0.0441837	0.204698	0.906442
C31805C03	Glucosidase-like protein (unigene aCL1849Contig1)	AT3G46570.1	0.672412	0.136624	0.00763694	0.453397	0.136624	0.0331859
IC0AAA24BD11	no annotation available (unigene aCL860Contig1)	0	0.66922	0.117046	0.00316401	0.333402	0.117046	0.0627955
C06013D09	no annotation available (unigene aC06013D09SK_c)	0	0.665225	0.131623	0.00661287	-0.0188183	0.131623	0.939921
IC0AAA84CH11	9-cis-epoxycarotenoid dioxygenase 1 (unigene aCL1933Contig1)	AT3G14440.1	0.663729	0.185683	0.0372619	0.50905	0.185683	0.0719912
IC0AAA7DH11	UPI00005DC312	AT5G49470.2	0.659529	0.175638	0.0295974	0.249119	0.175638	0.354208
IC0AAA39AA06	T19E23.14 (unigene aCL4262Contig1)	AT1G31350.1	0.657484	0.195164	0.0484856	0.512461	0.195164	0.0831505
C31202H12	Arabidopsis thaliana genomic DNA	AT5G23520.1	0.644288	0.145	0.0130717	0.210389	0.145	0.342628
C02025E05	Mitogen-activated kinase kinase kinase alpha (unigene aCL9327Contig1)	AT1G53570.3	0.640351	0.190507	0.0488607	0.0325275	0.190507	0.927391
IC0AAA4AH10	Putative heat shock transcription factor (unigene aCL1827Contig1)	AT2G41690.1	0.634296	0.168841	0.0295417	-0.127067	0.168841	0.645509
IC0AAA35DA04	Disease resistance protein (unigene aCL4939Contig1)	AT3G14470.1	0.633571	0.179742	0.0392527	-0.0121437	0.179742	0.97311
C32013A03	Methionine sulfoxide reductase A (unigene aCL1982Contig2)	AT4G25130.1	0.629922	0.175283	0.0363	0.252231	0.175283	0.346806
C08037H08	Putative 5'-3' exoribonuclease (unigene aCL4674Contig1)	AT1G75660.1	0.629461	0.17969	0.0405193	0.408871	0.17969	0.130166
C08026C10	no annotation available (unigene aC08026C10SK_c)	0	0.6269	0.158448	0.0232459	0.148397	0.158448	0.555173
IC0AAA32BA11	UPI0000546B4C	AT1G23720.1	0.626147	0.164568	0.0277568	0.327709	0.164568	0.184442
C32004B03	Mutator-like transposase-like protein (unigene aCL9435Contig1)	0	0.614679	0.158232	0.025283	0.251532	0.158232	0.295353
IC0AAA69CD08	Zinc finger protein CONSTANS-LIKE 9 (unigene aCL2983Contig1)	AT3G07650.3	0.612168	0.148717	0.0190968	0.475742	0.148717	0.0388185
KN0AAP2YE21	no annotation available (unigene aCL7874Contig1)	0	0.604182	0.170475	0.0385091	0.258674	0.170475	0.319074
C03004F07	no annotation available (unigene aC03004F07SK_c)	0	0.591139	0.149511	0.0233342	0.372867	0.149511	0.0985371
KN0AAP9YM05	Pyrophosphate-fructose-6-phosphate 1-phosphotransferase-like protein (unigene aKN0AAP9YM05FM1_c)	AT5G61580.1	0.591081	0.140524	0.0170774	0.473208	0.145193	0.0358301
IC0AAA5BF11	ENSANGP00000010775 (unigene aIC0AAA5BF11RM1_c)	0	0.590951	0.116824	0.00659526	0.390221	0.116824	0.0321974
C16018C06	Putative apospory-associated protein C (unigene aC16018C06SK_c)	AT5G57330.1	0.590533	0.140762	0.0172597	0.295707	0.140762	0.16082
KN0AAP12YA22	Acetyltranferase-like protein (unigene aCL9345Contig1)	AT3G26040.1	0.58957	0.148898	0.0232201	0.31012	0.148898	0.164545
IC0AAA30DE02	Putative glycosyl transferase (unigene aCL1592Contig1)	AT1G16570.1	0.581904	0.159568	0.0340694	0.447203	0.159568	0.0663231
C16015E10	MTD1 (unigene aC16015E10SK_c)	AT5G21940.1	0.580297	0.151514	0.0269776	0.477065	0.151514	0.0414689
IC0AAA49CD07	Transducin-like (unigene aIC0AAA49CD07RM1_c)	0	0.571723	0.144917	0.0235665	0.187558	0.144917	0.402179
IC0AAA96BF07	Saccharopine dehydrogenase [NADP+	AT4G33150.2	0.565525	0.147146	0.0285406	0.41441	0.164514	0.0980469
IC0AAA55AA08	Ulp1-like peptidase (unigene aIC0AAA55AA08RM1_c)	AT1G31150.1	0.559402	0.14765	0.0283477	0.426381	0.14765	0.0596547
IC0AAA78CC09	Putative CDP-diacylglycerol--glycerol-3-phosphate 3- phosphatidyltransferase (unigene aCL1680Contig2)	AT2G39290.1	0.553163	0.142555	0.0253285	0.477693	0.142555	0.0317318
IC0AAA29AA09	UPI0000196D45	AT5G15270.1	0.55223	0.161311	0.0449547	0.265797	0.161311	0.276008
KN0AAQ7YE04	no annotation available (unigene aKN0AAQ7YE04RM1_c)	0	0.547607	0.163499	0.0493748	0.111615	0.163499	0.681604
IC0AAA38BF12	Aldehyde dehydrogenase	AT1G23800.1	0.547036	0.154625	0.03874	0.360012	0.154625	0.121656
C02017H08	Casein kinase 1-like protein 10 (unigene aCL3631Contig1)	AT3G23340.1	0.545095	0.126073	0.0149512	0.370819	0.126073	0.055472
C04011B01	Aconitase-iron regulated protein 1 (unigene aC04011B01SK_c)	AT2G05710.1	0.537032	0.154685	0.0421848	-0.110078	0.154685	0.66669
C01012B04	UPI000034F077	AT3G10550.1	0.53244	0.15665	0.0464489	0.11383	0.15665	0.658879
IC0AAA49DG06	Gb|AAF16548.1 (unigene aCL2002Contig1)	AT3G25910.1	0.530311	0.133958	0.0232201	0.199724	0.133958	0.327761
IC0AAA76DA07	ribulose-1	AT4G20130.1	0.5242	0.151039	0.0421848	0.189021	0.151039	0.419109
C32104D05	Ubiquitin-specific protease 21 (unigene aC32104D05EF_c)	AT5G46740.1	0.522996	0.148141	0.0391212	0.34312	0.148141	0.123622
IC0AAA37DE03	F15O4.8 (unigene aCL7955Contig1)	AT1G35670.1	0.522031	0.143385	0.0342841	0.339192	0.143385	0.115988
IC0AAA74CD08	Mi-2 autoantigen-like protein (unigene aIC0AAA74CD08RM1_c)	AT5G44800.1	0.515788	0.140023	0.0325489	0.363317	0.140023	0.0865596
C32014F04	T24D18.14 protein (unigene aCL7939Contig1)	AT1G16030.1	0.514486	0.11746	0.0140543	0.279636	0.11746	0.113622
IC0AAA38AH08	no annotation available (unigene aIC0AAA38AH08RM1_c)	AT2G01050.1	0.509159	0.125734	0.0207788	0.289154	0.125734	0.126255
IC0AAA83BF03	no annotation available (unigene aIC0AAA83BF03RM1_c)	0	0.505711	0.139199	0.0345631	0.448677	0.139199	0.0375463
IC0AAA6CD11	AT5g24910/F6A4_120 (unigene aCL8857Contig1)	AT5G24910.1	0.496486	0.147574	0.0486776	0.399114	0.147574	0.0752816
IC0AAA80DF02	P0482D04.13 protein (unigene aCL8979Contig1)	AT5G38895.1	0.495673	0.136942	0.0352487	0.254059	0.136942	0.217145
IC0AAA39DA12	no annotation available (unigene aCL990Contig3)	0	-0.506096	0.151298	0.0495939	-0.278256	0.151298	0.221028
IC0AAA86DF08	Betaine-aldehyde dehydrogenase (unigene aIC0AAA86DF08RM1_c)	AT1G74920.1	-0.507765	0.111196	0.0112084	-0.427336	0.111196	0.0163293
IC0AAA45BG06	At2g30880/F7F1.9 (unigene aIC0AAA45BG06RM1_c)	AT2G30880.2	-0.519916	0.10681	0.00793733	-0.0923681	0.10681	0.589791
C01020D06	AT5g25080/T11H3_90 (unigene aCL5703Contig1)	AT5G25080.1	-0.520051	0.112805	0.0106731	-0.159171	0.112805	0.357231
IC0AAA96BD11	Permease of the major facilitator superfamily (unigene aIC0AAA96BD11RM1_c)	0	-0.520409	0.149081	0.0412166	-0.419381	0.149081	0.0654496
C31710C05	Putative carbonyl reductase (unigene aC31710C05EF_c)	AT3G61220.1	-0.52114	0.143353	0.0344856	-0.191547	0.143353	0.385206
IC0AAA58DH10	Arabidopsis thaliana genomic DNA	AT5G05570.1	-0.523767	0.13071	0.021961	-0.0659544	0.13071	0.770036
C02008E07	Putative reverse transcriptase (unigene aC02008E07SK_c)	AT1G43760.1	-0.526309	0.151972	0.0425459	0.299992	0.151972	0.188355
IC0AAA83CA04	Putative WD repeat domain 5B (unigene aCL9091Contig1)	AT5G64730.1	-0.528783	0.140918	0.0297067	-0.0505274	0.140918	0.840857
KN0AAB1BB02	Putative tRNA isopentenylpyrophosphate transferase (unigene aCL5095Contig1)	AT2G27760.1	-0.529514	0.137256	0.0261455	-0.156303	0.137256	0.465573
IC0AAA38CC10	Putative bHLH transcription factor (unigene aCL3624Contig1)	AT2G42300.2	-0.531622	0.13375	0.0227279	-0.448244	0.13375	0.0317218
C01015A12	no annotation available (unigene aC01015A12SK_c)	0	-0.53297	0.127349	0.0213071	-0.14193	0.127349	0.478452
IC0AAA42AC04	Elongation factor G	AT1G62750.1	-0.534748	0.125641	0.0161518	-0.471886	0.125641	0.0184655
C08001B08	no annotation available (unigene aC08001B08SK_c)	0	-0.53602	0.144117	0.0310736	-0.296202	0.144117	0.170613
IC0AAA89DD12	At1g69340/F10D13.28 (unigene aIC0AAA89DD12RM1_c)	AT1G69340.1	-0.543816	0.125301	0.0145663	-0.220751	0.125301	0.241359
C18024G05	no annotation available (unigene aC18024G05Rv_c)	0	-0.544336	0.152044	0.0371432	0.33243	0.152044	0.145042
C01003E12	no annotation available (unigene aC01003E12SK_c)	0	-0.547363	0.157001	0.0414685	0.131219	0.157001	0.604225
IC0AAA45BA06	Aldo/keto reductase AKR (unigene aCL3Contig4)	AT1G60710.1	-0.550163	0.164424	0.0495288	-0.0921647	0.164424	0.742017
C08009A11	no annotation available (unigene aC08009A11SK_c)	0	-0.551905	0.151032	0.0385529	-0.054688	0.151032	0.83943
C04028F10	no annotation available (unigene aC04028F10SK_c)	0	-0.553339	0.142537	0.0252844	-0.421227	0.142537	0.054301
KN0AAB2CG10	no annotation available (unigene aCL6456Contig1)	0	-0.559023	0.14865	0.0294493	-0.310933	0.14865	0.162753
IC0AAA20DC05	Similarity to kinesin heavy chain (unigene aIC0AAA20DC05RM1_c)	AT5G65460.1	-0.571449	0.152303	0.0297067	-0.129388	0.152303	0.597429
KN0AAB2DH08	no annotation available (unigene aKN0AAB2DH08ZM1_c)	0	-0.574163	0.126608	0.0117081	-0.438452	0.126608	0.0272347
C01012G05	Pentatricopeptide (PPR) repeat-containing protein-like (unigene aC01012G05SK_c)	AT5G27270.1	-0.579431	0.147766	0.0243065	-0.410304	0.147766	0.0687526
IC0AAA4BA06	Putative phosphoribosylanthranilate transferase (unigene aIC0AAA4BA06RM1_c)	AT3G03680.1	-0.579457	0.160608	0.0355838	-0.0670536	0.160608	0.81349
C08028G06	no annotation available (unigene aC08028G06SK_c)	0	-0.586375	0.151023	0.025283	-0.414275	0.151023	0.0718304
IC0AAA72AC12	Probable aminotransferase ACS12 (unigene aCL3451Contig1)	AT5G51690.1	-0.587527	0.168169	0.0411113	-0.0462057	0.168169	0.879257
C34100A03	F17F8.7 (unigene aCL5407Contig1)	AT1G31010.1	-0.592697	0.166838	0.0381679	-0.405307	0.166838	0.107207
IC0AAA57CB12	Root phototropism protein 3 (unigene aIC0AAA57CB12RM1_c)	AT5G64330.1	-0.593116	0.146973	0.021155	-0.0305857	0.146973	0.909436
IC0AAA28AC01	Expressed protein (unigene aCL9176Contig1)	AT2G16365.1	-0.594584	0.135008	0.0136866	-0.397447	0.135008	0.0552773
IC0AAA40CC08	Expressed protein (unigene aCL295Contig1)	AT4G09580.1	-0.596484	0.142006	0.0171341	-0.227792	0.142006	0.290515
C18015C11	no annotation available (unigene aC18015C11Rv_c)	0	-0.598072	0.175843	0.0462933	0.190576	0.175843	0.48856
IC0AAA93DC02	Calmodulin-binding transcription activator 3 (unigene aIC0AAA93DC02RM1_c)	AT2G22300.1	-0.604544	0.14639	0.0187181	-0.153527	0.14639	0.50338
C05065B02	Spermine synthase (unigene aC05065B02SK_c)	AT5G53120.3	-0.609484	0.143756	0.0165523	-0.312186	0.143756	0.147863
KN0AAQ2YP15	no annotation available (unigene aKN0AAQ2YP15RM1_c)	0	-0.609621	0.16699	0.0386912	0.0101121	0.14936	0.97311
IC0AAA79CC09	Sulfate adenylyltransferase (unigene aIC0AAA79CC09RM1_c)	AT4G14680.1	-0.622578	0.179612	0.0424593	-0.09387	0.179612	0.760737
C08023B09	Putative ubiquitin conjugating enzyme 7 interacting protein 4 (unigene aCL7999Contig1)	AT3G53690.1	-0.629056	0.146452	0.016851	-0.111574	0.13099	0.597418
IC0AAA16BG04	Pectate lyase (unigene aCL2128Contig1)	AT1G67750.1	-0.631381	0.1858	0.0464706	-0.0425693	0.1858	0.900123
C05131E04	Probable phosphoacetylglucosamine mutase (unigene aC05131E04SK_c)	AT5G18070.1	-0.636034	0.161684	0.0239524	-0.0657153	0.161684	0.818931
C05055E07	no annotation available (unigene aC05055E07SK_c)	0	-0.641542	0.161746	0.0230043	-0.434791	0.161746	0.0769608
C20004H08	Protein At3g52390 (unigene aCL4638Contig1)	AT3G52390.1	-0.643059	0.189277	0.0465026	-0.483925	0.189277	0.0907868
C02016G02	no annotation available (unigene aCL8483Contig1)	0	-0.644095	0.179568	0.0388233	-0.0539492	0.179568	0.867995
IC0AAA37CG03	Expressed protein (unigene aCL719Contig2)	AT2G31040.1	-0.644972	0.136809	0.00943362	-0.391833	0.136809	0.0614895
KN0AAP6YB06	WD-40 repeat protein MSI1 (unigene aCL5295Contig1)	AT5G58230.1	-0.646995	0.169691	0.0275433	0.307719	0.148492	0.166905
C05132C07	RER1A protein (unigene aCL1829Contig1)	AT4G39220.1	-0.647053	0.157274	0.0191392	-0.205737	0.157274	0.397079
IC0AAA81AC05	no annotation available (unigene aCL7264Contig1)	0	-0.648928	0.187461	0.0425973	-0.20203	0.187461	0.490838
C05068C10	Similarity to glutathione-S-transferase/glutaredoxin (unigene aCL1099Contig1)	AT5G42150.1	-0.651645	0.186343	0.0408832	-0.389561	0.186343	0.162998
C16013H04	Arabidopsis thaliana genomic DNA	AT5G39430.1	-0.654949	0.166413	0.0239061	0.284816	0.166413	0.256052
C08011D02	Nucleolar protein (unigene aC08011D02SK_c)	AT1G56110.1	-0.655259	0.124371	0.00531176	-0.257803	0.124371	0.166817
C08019C10	SKIV2L2 protein (unigene aC08019C10SK_c)	AT1G59760.1	-0.658067	0.173262	0.0279965	0.095366	0.173262	0.747207
IC0AAA10AB04	Emb|CAA16573.1 (unigene aCL4996Contig1)	AT4G32160.1	-0.658884	0.188661	0.0411592	-0.378991	0.188661	0.180668
C02009G12	Lsd1 like protein (unigene aC02009G12SK_c)	AT4G21610.1	-0.660099	0.17673	0.0302663	-0.423553	0.17673	0.111625
C20008F08	no annotation available (unigene aC20008F08SK_c)	0	-0.662588	0.197229	0.0489546	-0.512469	0.197229	0.0863228
C34009C02	Putative galactose kinase (unigene aC34009C02EF_c)	AT3G06580.1	-0.663789	0.169341	0.0243171	-0.265836	0.169341	0.302333
C08014C09	no annotation available (unigene aC08014C09SK_c)	0	-0.665612	0.147375	0.0119817	-0.149583	0.147375	0.519133
C08023D07	no annotation available (unigene aC08023D07SK_c)	0	-0.669419	0.188916	0.0385105	-0.202301	0.188916	0.493871
C08017H11	F10B6.22 (unigene aC08017H11SK_c)	AT1G14810.1	-0.67097	0.174803	0.0267672	-0.443971	0.174803	0.0928772
C08021G01	UPI00000A3596	AT1G71110.1	-0.673396	0.148416	0.0116737	-0.136651	0.148416	0.563155
IC0AAA62DD08	Gb|AAF02137.1 (unigene aIC0AAA62DD08RM1_c)	AT5G06390.1	-0.674576	0.167503	0.0214035	-0.38847	0.167503	0.123093
C08015B07	UPI00001633C9	AT4G19670.1	-0.682113	0.161758	0.016851	-0.180402	0.161758	0.475173
C05073A06	AT5g24690/MXC17_8 (unigene aCL5329Contig1)	AT5G24690.1	-0.685025	0.172215	0.022655	-0.450112	0.172215	0.0846064
IC0AAA86AF07	Putative nuclear WD protein (unigene aIC0AAA86AF07RM1_c)	AT1G80480.1	-0.688634	0.194029	0.0382829	-0.179066	0.194029	0.561921
KN0AAB2DC06	Zinc protease PQQL-like protein (unigene aKN0AAB2DC06ZM1_c)	AT5G56730.1	-0.690813	0.194047	0.0378189	-0.269517	0.194047	0.365738
C08020H03	Dehydrodolichyl diphosphate synthase (unigene aC08020H03SK_c)	AT2G17570.1	-0.692909	0.157128	0.0135855	-0.148529	0.157128	0.551056
C08001D10	no annotation available (unigene aC08001D10SK_c)	0	-0.696795	0.160511	0.0145552	-0.0952028	0.160511	0.725103
C07012F01	no annotation available (unigene aC07012F01SK_c)	AT5G41010.1	-0.697546	0.193994	0.0362173	-0.498633	0.193994	0.0892213
IC0AAA40DB11	T5E21.9 (unigene aCL2104Contig1)	AT1G14590.1	-0.698639	0.163569	0.0159565	-0.345321	0.163569	0.158892
C18020E12	Ser-thr protein kinase (unigene aCL5546Contig1)	AT2G40270.1	-0.703006	0.17533	0.0218928	-0.431434	0.17533	0.102855
C01019A02	G5bf protein (unigene aCL3176Contig1)	AT1G09340.1	-0.70521	0.201874	0.0411113	-0.183993	0.201874	0.567412
C31102F04	no annotation available (unigene aC31102F04EF_c)	0	-0.720512	0.201969	0.037416	-0.593098	0.201969	0.055859
IC0AAA75DH03	Putative plastidic cysteine synthase 1 (unigene aCL2356Contig3)	AT3G59760.2	-0.730978	0.174421	0.017334	-0.498463	0.174421	0.0619804
IC0AAA58DF04	Pantothenate kinase 2 (unigene aIC0AAA58DF04RM1_c)	AT4G32180.1	-0.736511	0.206358	0.037416	-0.559905	0.206358	0.0744125
IC0AAA60AB10	no annotation available (unigene aIC0AAA60AB10RM1_c)	AT2G46100.1	-0.73682	0.147812	0.0071612	-0.279621	0.147812	0.207579
IC0AAA13AE03	68 kDa protein (unigene aIC0AAA13AE03RM1_c)	AT4G38270.1	-0.73924	0.181891	0.0205038	-0.319333	0.181891	0.243193
C02007E07	Putative ids-4 protein (unigene aCL8920Contig1)	AT2G26660.1	-0.743775	0.207199	0.0365347	-0.561214	0.207199	0.074857
IC0AAA20BB07	Expressed protein (unigene aIC0AAA20BB07RM1_c)	AT2G05170.1	-0.748447	0.193666	0.0260069	0.141278	0.193666	0.657184
IC0AAA58BG09	Arabidopsis thaliana genomic DNA	AT5G13720.1	-0.753236	0.141171	0.00489988	-0.332161	0.141171	0.117897
C08021C06	no annotation available (unigene aC08021C06SK_c)	0	-0.759211	0.221215	0.0443994	-0.0340754	0.221215	0.935412
C08020B01	no annotation available (unigene aC08020B01SK_c)	0	-0.766955	0.199967	0.0268858	0.121302	0.199967	0.718341
C16016C11	OSJNBa0070O11.5 protein (unigene aC16016C11SK_c)	AT4G32140.1	-0.767501	0.164226	0.0098789	-0.357457	0.164226	0.146991
C01020E06	At2g36070 (unigene aCL8646Contig1)	AT2G36070.1	-0.769382	0.140677	0.00421316	-0.168538	0.140677	0.439852
C08021F01	Protein disulfide-isomerase (unigene aC08021F01SK_c)	0	-0.77141	0.219915	0.0403161	-0.304461	0.219915	0.367312
C02017F05	At5g28910 (unigene aC02017F05SK_c)	AT5G28910.1	-0.772005	0.140687	0.00485299	-0.324506	0.140687	0.127818
IC0AAA31AD03	Anthocyanin-related membrane protein 1 (unigene aIC0AAA31AD03RM1_c)	AT3G59310.2	-0.772127	0.182947	0.0168127	-0.184229	0.182947	0.523023
IC0AAA80AF09	F20D21.13 protein (unigene aIC0AAA80AF09RM1_c)	AT1G54310.2	-0.786499	0.179266	0.0139481	-0.354802	0.179266	0.187105
IC0AAA52DC06	Glucose-6-phosphate/phosphate-translocator precursor (unigene aCL6571Contig1)	AT1G61800.1	-0.787622	0.150155	0.00545845	-0.431542	0.150155	0.060631
IC0AAA81AF04	expressed protein (unigene aCL4247Contig1)	AT1G50910.1	-0.788941	0.196743	0.0218928	-0.451797	0.196743	0.126671
C05803B10	ZCF37 protein (unigene aCL5460Contig1)	AT1G59590.1	-0.789087	0.193585	0.020121	-0.419923	0.193585	0.148323
IC0AAA51DD02	Regulator of chromosome condensation like (unigene aCL2925Contig1)	AT5G48330.1	-0.789826	0.232048	0.0461565	-0.366367	0.232048	0.299242
C08037C08	Arabidopsis thaliana genomic DNA	AT5G06430.1	-0.793297	0.217959	0.0343351	-0.245634	0.217959	0.470527
C08038H05	Probable 26S proteasome non-ATPase regulatory subunit 6 (unigene aCL5062Contig1)	AT4G24820.2	-0.794488	0.237234	0.0493748	-0.706911	0.237234	0.0523434
C05801H09	PSI light-harvesting antenna chlorophyll a/b-binding protein (unigene aC05801H09SK_c)	AT3G47470.1	-0.795516	0.190364	0.0176345	-0.394022	0.190364	0.167465
C03005B04	Protein At1g71691 (unigene aC03005B04SK_c)	AT1G71691.2	-0.799458	0.189315	0.0168025	-0.123128	0.189315	0.697199
IC0AAA10AD08	Ethylene-responsive transcription factor 3 (unigene aCL2763Contig1)	AT3G20310.1	-0.809123	0.212473	0.0276448	-0.558615	0.212473	0.0828922
KN0AAB3AD10	no annotation available (unigene aKN0AAB3AD10ZM1_c)	AT5G50730.1	-0.81031	0.237958	0.0461296	-0.438263	0.237958	0.220408
C18016A05	no annotation available (unigene aC18016A05Rv_c)	0	-0.814962	0.200841	0.0206007	0.0873468	0.200841	0.805567
IC0AAA16AF12	At2g20650 (unigene aCL2242Contig1)	AT2G20650.2	-0.82214	0.223167	0.0325484	-0.426221	0.223167	0.203137
C31109H12	FKBP-type peptidyl-prolyl cis-trans isomerases	AT3G21640.1	-0.825262	0.195061	0.0166402	-0.506686	0.195061	0.0863586
IC0AAA15DF08	MRNA	AT4G35910.1	-0.82848	0.202667	0.0198742	-0.403082	0.202667	0.184965
C18011E07	no annotation available (unigene aC18011E07Rv_c)	0	-0.833072	0.21455	0.025283	-0.588859	0.21455	0.0716883
IC0AAA21AB11	OSJNBa0088K19.13 protein (unigene aCL4798Contig1)	AT1G72090.1	-0.837518	0.228426	0.0333193	-0.543653	0.228426	0.113697
C16013G12	no annotation available (unigene aC16013G12SK_c)	0	-0.845416	0.145368	0.00290795	-0.0671656	0.145368	0.79199
C08027F06	Putative ATP-dependent DNA helicase II 70 kDa subunit (unigene aC08027F06SK_c)	AT1G16970.1	-0.846039	0.221948	0.0275433	0.0367012	0.221948	0.929562
C31007E04	AAA-type ATPase like protein (unigene aCL7995Contig1)	AT2G18193.1	-0.849343	0.248021	0.0449437	-0.736428	0.248021	0.0532227
IC0AAA84DB10	Putative ripening-related P-450 enzyme (unigene aCL7277Contig1)	AT2G45580.1	-0.850514	0.172648	0.00761262	0.0749702	0.172648	0.805841
IC0AAA38DE10	Late elongated hypocotyl (unigene aCL2656Contig1)	AT1G01060.3	-0.854757	0.142757	0.00235737	-0.363955	0.142757	0.0916679
C31203F11	Putative At5g37260 (unigene aCL5971Contig1)	AT5G17300.1	-0.856682	0.212221	0.0211295	-0.463936	0.212221	0.145099
C01020A05	40S ribosomal protein S15a (unigene aCL1963Contig1)	AT5G59850.1	-0.866932	0.204411	0.0165523	-0.316147	0.204411	0.309504
C18025F05	Protein At4g33080 (unigene aC18025F05Rv_c)	AT4G33080.1	-0.889567	0.25551	0.0417006	-0.545365	0.25551	0.154577
C06009A10	no annotation available (unigene aC06009A10SK_c)	0	-0.894634	0.217201	0.0190379	-0.607728	0.217201	0.0667593
C05801G02	Cytochrome b6-f complex iron-sulfur subunit	AT4G03280.1	-0.898178	0.256027	0.0403122	-0.651695	0.256027	0.0921942
C06001A08	OSJNBa0017B10.5 protein (unigene aC06001A08SK_c)	AT4G38260.1	-0.904581	0.267775	0.0479539	-0.189332	0.267775	0.669136
C08018E09	no annotation available (unigene aC08018E09SK_c)	0	-0.908831	0.239586	0.0302663	-0.0728797	0.239586	0.866189
IC0AAA51DB09	no annotation available (unigene aCL4632Contig1)	0	-0.913853	0.178437	0.00631217	-0.404032	0.178437	0.132114
C18024E04	Phenylalanyl-tRNA synthetase (unigene aC18024E04Rv_c)	AT3G58140.1	-0.914853	0.197293	0.0103216	-0.0877772	0.197293	0.800439
C05074C11	F17O7.13 protein (unigene aCL391Contig1)	AT1G70330.1	-0.917662	0.267547	0.044534	-0.446889	0.267547	0.268846
C20002B04	Gb|AAF15936.1 (unigene aCL9040Contig1)	AT3G28917.1	-0.918195	0.148608	0.0020056	0.0481605	0.148608	0.856471
C08005E05	no annotation available (unigene aCL1935Contig2)	0	-0.922044	0.244767	0.0291891	-0.520639	0.244767	0.155895
C02008E08	no annotation available (unigene aC02008E08SK_c)	0	-0.929257	0.231108	0.0215721	-0.242788	0.231108	0.503043
C04033E04	no annotation available (unigene aC04033E04SK_c)	0	-0.937602	0.245126	0.0270928	-0.427253	0.245126	0.246697
C01014D02	F1N19.4 (unigene aCL6902Contig1)	AT1G64470.1	-0.948043	0.108424	0.000235259	-0.388391	0.108424	0.0231483
IC0AAA81BF08	Carnitine acetyl transferase (unigene aIC0AAA81BF08RM1_c)	0	-0.948575	0.201057	0.00939263	-0.373786	0.201057	0.216057
C03006D11	Phragmoplastin-interacting protein PHIP1 (unigene aC03006D11SK_c)	AT3G55340.1	-0.961303	0.246025	0.0264915	-0.196274	0.246025	0.624062
C06020A06	Putative chloroplast nucleoid DNA-binding protein (unigene aCL5021Contig1)	AT2G17760.1	-0.963279	0.262456	0.0331155	-0.337407	0.262456	0.405331
IC0AAA44DF06	WD-40 repeat protein MSI3 (unigene aCL1707Contig1)	AT4G35050.1	-0.964517	0.153109	0.0018152	-0.00894968	0.153109	0.97655
C08017A06	no annotation available (unigene aC08017A06SK_c)	0	-0.971225	0.247615	0.0261455	-0.196089	0.247615	0.626994
KN0AAA3BG04	no annotation available (unigene aKN0AAA3BG04ZM1_c)	0	-0.971601	0.209872	0.0104247	-0.25674	0.209872	0.430135
C31404H04	AT5g39790/MKM21_80 (unigene aC31404H04EF_c)	AT5G39790.1	-0.986879	0.295115	0.0496112	-0.816021	0.295115	0.0696158
C07001D05	Snakin-1 (unigene aCL2313Contig1)	AT2G14900.1	-0.988699	0.180755	0.00421316	-0.415632	0.180755	0.126267
C08029A09	Putative G-protein beta (unigene aCL695Contig1)	AT5G45760.1	-0.992643	0.248512	0.0221855	-0.533879	0.248512	0.1521
C06012F10	Putative Reg receptor (unigene aCL2136Contig1)	AT3G55830.1	-0.999609	0.250192	0.0221824	-0.201289	0.250192	0.620255
KN0AAA3AG10	no annotation available (unigene aKN0AAA3AG10ZM1_c)	0	-1.00058	0.248261	0.0213126	-0.652327	0.248261	0.0829996
C05133H09	Calcineurin B-like (unigene aCL3725Contig1)	AT4G33000.1	-1.00931	0.284256	0.0382288	-0.579301	0.284256	0.174399
C18023E11	no annotation available (unigene aC18023E11Rv_c)	0	-1.0445	0.278631	0.029806	-0.659033	0.278631	0.116042
C02024A04	expressed protein (unigene aCL8373Contig1)	AT2G26310.1	-1.04887	0.246193	0.0160989	-0.701008	0.246193	0.0629133
C34209H11	Putative 6-phosphogluconolactonase (unigene aCL557Contig2)	AT5G24400.1	-1.04928	0.305129	0.0440391	-0.850832	0.305129	0.067629
KN0AAB3BF08	no annotation available (unigene aKN0AAB3BF08ZM1_c)	0	-1.05439	0.22652	0.0100859	-0.566121	0.22652	0.0979007
C08007E11	no annotation available (unigene aC08007E11SK_c)	0	-1.05624	0.250096	0.0227201	0.244011	0.176845	0.375149
IC0AAA12CF09	Sugar transport protein 14 (unigene aCL8914Contig1)	AT1G77210.1	-1.07387	0.208178	0.00607079	-0.245615	0.208178	0.447938
IC0AAA15BF03	Putative polygalacturonase (unigene aIC0AAA15BF03RM1_c)	AT3G62110.1	-1.08187	0.184075	0.00273626	-0.320079	0.184075	0.247892
C05070B02	Pectinesterase	AT1G76160.1	-1.0889	0.272837	0.0222336	0.130502	0.272837	0.783626
C18008G05	Protein arginine N-methyltransferase 3-like protein (unigene aCL7490Contig1)	AT3G12270.1	-1.08994	0.307913	0.0386912	-0.424299	0.307913	0.369625
IC0AAA17CE11	Receptor kinase-like protein (unigene aIC0AAA17CE11RM1_c)	AT2G45590.1	-1.11819	0.312832	0.0372619	-0.320905	0.312832	0.513841
C07001F06	Thaumatin-like protein (unigene aC07001F06SK_c)	AT5G02140.1	-1.12153	0.332733	0.0483681	-0.532783	0.332733	0.291426
C31710G08	Esterase precursor (unigene aCL6990Contig1)	AT3G26430.1	-1.14952	0.325872	0.0392194	0.00391837	0.325872	0.994383
KN0AAA3DB01	Transcription factor (unigene aCL7957Contig1)	AT3G28730.1	-1.1496	0.257943	0.0128024	-0.677817	0.257943	0.0829996
C31810C04	30S ribosomal protein S11	AT1G31817.1	-1.15132	0.311498	0.0320982	-0.811404	0.311498	0.0854872
C04019F04	At1g22140/F2E2_13 (unigene aCL6071Contig1)	AT1G22140.2	-1.15606	0.237038	0.00789975	-0.546074	0.237038	0.12554
C08013E02	Ethylmalonic encephalopathy 1 (unigene aC08013E02SK_c)	AT1G53580.2	-1.1596	0.201986	0.00309006	-0.232328	0.201986	0.460454
C02022A04	F28L1.7 protein (unigene aCL1325Contig1)	AT3G06130.1	-1.16374	0.291918	0.0223446	-0.198487	0.291918	0.683302
C18022H02	no annotation available (unigene aC18022H02Rv_c)	0	-1.17121	0.298075	0.0310658	-0.562894	0.266606	0.168653
C02026B04	no annotation available (unigene aC02026B04SK_c)	0	-1.17191	0.187564	0.00190979	-0.1534	0.187564	0.613314
C08011G08	Protein At1g44750 (unigene aCL6985Contig1)	AT1G44750.2	-1.17432	0.267657	0.0139481	-0.634325	0.267657	0.115356
C05141A08	expressed protein (unigene aCL5491Contig1)	AT4G10080.1	-1.18367	0.251842	0.00960265	-0.696086	0.251842	0.0696715
C18022C08	NDX1 homeobox protein (unigene aC18022C08Rv_c)	AT4G03090.1	-1.19038	0.31851	0.0326033	-0.311404	0.356105	0.585941
IC0AAA90AH10	Expressed protein (unigene aCL720Contig1)	AT5G22070.1	-1.19632	0.344114	0.041885	-1.03107	0.344114	0.0512292
IC0AAA49DD01	At2g42650/F14N22.8 (unigene aCL2642Contig1)	AT3G58660.1	-1.21855	0.196318	0.00194989	-0.307125	0.196318	0.304205
C05804A01	Receptor protein kinase (unigene aC05804A01SK_c)	AT4G03230.1	-1.23169	0.201361	0.00210823	-0.355792	0.201361	0.239742
KN0AAP4YG05	At1g08920/F7G19_20 (unigene aKN0AAP4YG05FM1_c)	AT1G08920.2	-1.26715	0.203779	0.00192369	-0.275954	0.203779	0.378466
KN0AAP8YE23	no annotation available (unigene aKN0AAP8YE23FM1_c)	0	-1.29372	0.296408	0.0142672	-0.804673	0.296408	0.0742675
C08005D09	no annotation available (unigene aC08005D09SK_c)	0	-1.34683	0.275217	0.00778677	-0.378985	0.275217	0.369834
C34102B04	Palmitoyl-monogalactosyldiacylglycerol delta-7 desaturase	AT3G15850.1	-1.34769	0.346607	0.0252359	-0.166623	0.346607	0.782291
C04019C10	no annotation available (unigene aC04019C10SK_c)	0	-1.3711	0.363755	0.037147	-1.42158	0.488028	0.0656728
C08019B03	Bifunctional lysine-ketoglutarate reductase/saccharopine dehydrogenase (unigene aCL1563Contig1)	AT4G33150.2	-1.41331	0.210372	0.00118471	-0.526783	0.210372	0.0973633
C19003H10	no annotation available (unigene aC19003H10T7_c)	0	-1.45384	0.399636	0.0343478	-0.636492	0.399636	0.294357
C05056H10	F15H18.11 (unigene aCL8908Contig1)	AT1G18390.1	-1.46813	0.23545	0.00192369	-0.444961	0.23545	0.208075
C04013B12	expressed protein	AT5G20790.1	-1.47155	0.364547	0.0211295	-1.06978	0.364547	0.0559873
C31405F11	G10-like protein (unigene aC31405F11EF_c)	AT4G21110.1	-1.49211	0.411558	0.034953	-0.970451	0.411558	0.11721
C08008H01	no annotation available (unigene aCL5263Contig1)	0	-1.49407	0.339628	0.013752	-0.82407	0.339628	0.107674
C08034F02	Putative flavanone 3-hydroxylase (unigene aCL7540Contig1)	AT5G24530.1	-1.51604	0.453633	0.0497322	-0.0517441	0.453633	0.951388
KN0AAP11YD20	no annotation available (unigene aKN0AAP11YD20FM1_c)	AT2G18950.1	-1.52858	0.307823	0.00921532	-0.661638	0.275325	0.116439
C04032B11	no annotation available (unigene aC04032B11SK_c)	0	-1.62923	0.201354	0.000358474	-0.436334	0.201354	0.148837
C08018F04	no annotation available (unigene aCL7376Contig1)	0	-1.65892	0.326371	0.0211623	0.515064	0.437872	0.467834
C08031A07	Putative dihydroxyacetone 3-phosphate reductase dhaprd (unigene aC08031A07SK_c)	AT5G40610.1	-1.71951	0.363133	0.00921532	-0.807209	0.363133	0.138801
C34009H04	Protein At3g10260 (unigene aCL44Contig4)	AT3G10260.3	-1.73335	0.190604	0.000171027	-0.401514	0.190604	0.159758
C08016F08	UPI00000AE3E5	AT4G03230.1	-1.80192	0.240139	0.000589449	-0.568992	0.240139	0.115397
C02021D06	Non-inducible immunity 1 (unigene aCL3649Contig1)	AT4G26120.1	-1.84773	0.45319	0.020121	0.136133	0.45319	0.867915
C02020F06	no annotation available (unigene aCL3024Contig1)	0	-1.85259	0.425031	0.014289	-0.107214	0.425031	0.88994
C18019A01	2x WD domain containing protein (unigene aC18019A01Rv_c)	AT4G34280.1	-1.90529	0.342415	0.00376493	-0.631402	0.342415	0.219872
KN0AAL1BE03	no annotation available (unigene aKN0AAL1BE03FM2_c)	AT1G35530.1	-1.96173	0.367748	0.00657499	-0.136216	0.260037	0.760894
C18015A04	no annotation available (unigene aC18015A04Rv_c)	0	-2.01597	0.445781	0.0166402	0.27319	0.406941	0.689832
KN0AAP13YH12	no annotation available (unigene aKN0AAP13YH12FM1_c)	0	-2.39437	0.28163	0.0142851	0.350511	0.28163	0.466339
C31200C04	Uracil phosphoribosyltransferase (unigene aC31200C04EF_c)	AT3G53900.2	-2.75295	0.635341	0.0372619	-0.713897	0.635341	0.488187
IC0AAA19CA11	Beta-amylase (unigene aIC0AAA19CA11RM1_c)	AT2G32290.1	-2.75492	0.741154	0.0481689	0.226802	0.937494	0.895462
KN0AAA1BG05	Poly(A)-binding protein (unigene aCL440Contig3)	AT1G49760.1	1.01706	0.846449	0.501565	3.68925	0.846449	0.00825507
C31206G07	Kluyveromyces lactis strain NRRL Y-1140 chromosome D of strain NRRL Y- 1140 of Kluyveromyces lactis (unigene aC31206G07EF_c)	0	-0.129667	1.12388	0.959019	3.64785	1.12388	0.0364149
C31809F12	AtPK2324 (unigene aC31809F12EF_c)	AT2G48010.1	2.20178	0.350294	0.0954904	3.64563	0.350294	0.0285653
C31706B05	UPI0000162BDC	AT1G01220.1	1.16329	0.68026	0.383581	3.61631	0.785497	0.043972
C34205G05	no annotation available (unigene aCL5554Contig1)	0	-0.111607	0.843149	0.952573	3.31976	0.843149	0.0144511
C05075H02	Pathogenesis-related protein PR-4A precursor (unigene aCL1Contig14)	AT3G04720.1	1.229	0.448155	0.103742	3.04172	0.448154	0.000633773
C04018E11	Cytochrome P450 like_TBP (unigene aCL5Contig4)	AT5G05580.1	0.904415	0.810789	0.539122	2.87076	0.810789	0.024387
C01016G07	F9L1.28 protein (unigene aC01016G07SK_c)	AT1G15340.1	1.41557	0.762862	0.274647	2.79548	0.762862	0.0208664
C18012A05	Putative V-type ATPase 116kDa subunit family (unigene aC18012A05Rv_c)	AT2G28520.1	1.15721	0.580547	0.23765	2.64941	0.580547	0.00632788
IC0AAA96CE01	F20D22.3 protein (unigene aCL1646Contig1)	AT1G04200.1	0.704511	0.314465	0.198088	2.6242	0.444721	0.00311342
KN0AAA1AF07	no annotation available (unigene aKN0AAA1AF07ZM1_c)	0	0.535154	0.615354	0.643248	2.5688	0.615354	0.0105042
C16002A07	no annotation available (unigene aCL2Contig10)	0	-0.239026	0.783473	0.885182	2.48648	0.783473	0.0400523
C34202G06	Endoglucanase	0	1.93429	0.653677	0.0831455	2.47689	0.653677	0.0191627
C31206B01	no annotation available (unigene aC31206B01EF_c)	0	0.228516	0.74382	0.884261	2.42628	0.74382	0.0357582
C06024D04	Cell wall apoplastic invertase (unigene aCL7Contig2)	AT1G55120.1	0.113043	0.451337	0.906504	2.42453	0.451337	0.00249391
C01019D03	Expressed protein (unigene aCL261Contig1)	AT4G39235.1	0.682214	0.748053	0.624732	2.3549	0.748053	0.0414689
C18022H11	S-like ribonuclease (unigene aCL3328Contig2)	AT2G02990.1	0.791465	0.529206	0.386336	2.28887	0.529206	0.00858954
C31209A03	no annotation available (unigene aC31209A03EF_c)	0	1.39733	0.423887	0.05269	2.20401	0.423887	0.00306698
KN0AAL3DG02	no annotation available (unigene aKN0AAL3DG02FM1_c)	AT1G30070.1	1.45533	0.484902	0.0828701	2.15246	0.484902	0.00934499
C31206C10	UPI00004D1B3B (unigene aC31206C10EF_c)	AT5G22330.1	0.877843	0.535071	0.339724	2.1435	0.535071	0.0132152
C04035H09	Emb|CAB75758.1 (unigene aCL52Contig2)	AT3G55240.1	1.80125	0.601859	0.0762645	2.00548	0.60186	0.0325978
C31304B03	no annotation available (unigene no unigene)	0	1.28816	0.631316	0.226063	1.97975	0.631316	0.0421823
C18010G08	no annotation available (unigene aCL8302Contig1)	0	0.752851	0.28534	0.116994	1.92308	0.28534	0.000652497
IC0AAA70CF10	Probable ATP synthase 24 kDa subunit	AT2G21870.1	-0.0878363	0.600842	0.947827	1.89348	0.600842	0.0413879
C18011A06	no annotation available (unigene aCL7465Contig1)	0	0.464587	0.373409	0.483812	1.87467	0.373409	0.00378224
C20006G12	no annotation available (unigene aC20006G12SK_c)	0	-0.281778	0.613223	0.822327	1.86363	0.613223	0.048323
C03008B02	no annotation available (unigene aC03008B02SK_c)	0	-0.407712	0.556491	0.704911	1.85816	0.556491	0.0322633
IC0AAA23AG02	Predicted transporter (unigene aCL6533Contig1)	AT1G50310.1	0.403346	0.40985	0.597596	1.78735	0.448968	0.0182559
C02019H10	no annotation available (unigene aCL2Contig1)	0	0.506123	0.329788	0.372493	1.7723	0.329789	0.00248864
C34205C06	no annotation available (unigene aCL1523Contig1)	0	0.931264	0.443962	0.212761	1.7658	0.443962	0.0137094
C08006G03	no annotation available (unigene aC08006G03SK_c)	AT1G21310.1	0.595212	0.376776	0.358327	1.75981	0.376776	0.00556398
C31201E08	no annotation available (unigene aC31201E08EF_c)	0	-0.122571	0.535138	0.915205	1.71449	0.535137	0.0386664
C02008B05	Cinnamate 4-hydroxylase CYP73 (unigene aCL959Contig1)	AT2G30490.1	0.0196528	0.290475	0.97761	1.65158	0.290475	0.00174188
C31603D03	Proteasome regulatory subunit-like (unigene aCL5358Contig1)	AT5G64760.2	0.434234	0.533149	0.666861	1.63205	0.533149	0.0468466
C34204E12	Sucrose-phosphate synthase 1 (unigene aC34204E12EF_c)	AT4G10120.2	0.945846	0.390474	0.1495	1.61537	0.390473	0.011083
C08004G07	Unknow protein (unigene aCL3541Contig1)	0	0.129786	0.371687	0.866389	1.5958	0.371687	0.00896453
IC0AAA64DG07	Nodulin-like protein (unigene aIC0AAA64DG07FM1_c)	AT2G28120.1	-0.138565	0.48503	0.892668	1.57767	0.48503	0.0361126
C16017E03	Chlorophyllase-1	AT1G19670.1	0.823359	0.385403	0.207146	1.53863	0.385403	0.0146062
C08034B01	Bacterial-induced lipoxygenase (unigene aC08034B01SK_c)	AT1G55020.1	0.634199	0.298433	0.206535	1.49202	0.298433	0.00385489
KN0AAQ4YB12	T29M8.13 protein (unigene aCL8697Contig1)	AT1G19260.1	0.29122	0.412753	0.717412	1.49071	0.412753	0.023813
KN0AAA1BF04	no annotation available (unigene aCL2Contig22)	0	0.563838	0.287757	0.246883	1.4534	0.287757	0.00364521
C06002F03	no annotation available (unigene aC06002F03SK_c)	0	0.734124	0.409186	0.291605	1.4422	0.409186	0.0249612
C31504G02	Plasma membrane H+ ATPase (unigene aCL1735Contig1)	AT2G24520.1	-0.0526396	0.32565	0.942431	1.44125	0.32565	0.0094686
C31209D02	Unknow protein (unigene aC31209D02EF_c)	0	0.643673	0.470997	0.435036	1.43779	0.470997	0.0474349
C05070G02	no annotation available (unigene aC05070G02SK_c)	0	0.742796	0.32877	0.189182	1.42218	0.32877	0.0122295
C18009G03	Serine/threonine-protein phosphatase BSL3 (unigene aC18009G03Rv_c)	AT2G27210.1	0.708558	0.384829	0.278046	1.42216	0.384829	0.0201123
KN0AAB3DF07	no annotation available (unigene aKN0AAB3DF07ZM1_c)	0	0.127356	0.365703	0.866702	1.42147	0.365703	0.0167644
KN0AAA1CF04	Arabidopsis thaliana genomic DNA	AT5G65660.1	0.883155	0.2671	0.0520972	1.4068	0.2671	0.00282116
C31201H03	no annotation available (unigene aC31201H03EF_c)	0	0.409275	0.414585	0.593126	1.39752	0.414585	0.0328106
C20009F05	UDP-glucose:sterol 3-O-glucosyltransferase (unigene aCL1908Contig1)	AT3G07020.2	0.113459	0.328995	0.868315	1.3655	0.328995	0.0133612
IC0AAA61AB07	no annotation available (unigene aIC0AAA61AB07RM1_c)	0	0.127197	0.294404	0.833022	1.36297	0.294404	0.00584627
IC0AAA98BA06	Lipoxygenase (unigene aIC0AAA98BA06RM1_c)	AT1G55020.1	0.646599	0.262299	0.142442	1.3513	0.262298	0.00321408
C18020A09	no annotation available (unigene aC18020A09Rv_c)	0	0.807344	0.28862	0.0974727	1.34754	0.28862	0.00557836
C08034A06	Peroxidase precursor (unigene aCL8529Contig1)	AT5G58390.1	0.792635	0.348384	0.17465	1.3157	0.348384	0.0179389
IC0AAA33BD12	AT5g62650/MRG21_7 (unigene aCL1395Contig1)	AT5G62650.1	1.07921	0.403497	0.115453	1.30773	0.403497	0.0387435
C08019D05	phospholipid hydroperoxide glutathione peroxidase	AT2G25080.1	0.152172	0.417017	0.859815	1.29957	0.372991	0.0281975
C04006D01	Germin-like protein subfamily 1 member 13 precursor (unigene aCL311Contig2)	AT5G39150.1	0.154856	0.405032	0.853192	1.29406	0.405032	0.0390013
IC0AAA35AG11	AMP deaminase like protein (unigene aCL3978Contig1)	AT2G38280.2	0.282274	0.159134	0.298539	1.29379	0.234362	0.00211439
C31304C05	Arabidopsis thaliana genomic DNA	AT5G38700.1	0.697406	0.253767	0.103111	1.28901	0.253767	0.00353939
C18022D05	no annotation available (unigene aCL8560Contig1)	0	1.18521	0.399853	0.11829	1.27502	0.326479	0.0342008
C32107C04	Adenosine kinase 2 (unigene aCL1450Contig1)	AT5G03300.1	1.04801	0.380413	0.109162	1.27193	0.380413	0.0360754
C20009F06	Cinnamoyl CoA reductase (unigene aCL84Contig1)	AT1G80820.1	0.630184	0.228548	0.102099	1.2709	0.228548	0.00201761
IC0AAA55AG11	Probable WRKY transcription factor 31 (unigene aCL1201Contig1)	AT4G22070.1	0.897067	0.278936	0.0578975	1.27031	0.278936	0.0064097
IC0AAA38BF10	Citrate synthase	AT2G44350.2	0.355036	0.360014	0.592817	1.25867	0.360015	0.0259716
KN0AAB1AB01	Metal tolerance protein C2 (unigene aKN0AAB1AB01ZM1_c)	AT3G12100.1	0.119497	0.30806	0.850429	1.25642	0.30806	0.0119913
IC0AAA5CF09	Aldehyde dehydrogenase (unigene aIC0AAA5CF09RM1_c)	AT1G23800.1	0.70553	0.374237	0.269777	1.24798	0.374237	0.0343758
C32004A01	Gb|AAD32907.1 (unigene aCL1762Contig1)	AT5G65980.1	0.55589	0.262131	0.207503	1.24699	0.262131	0.00507414
IC0AAA95CF09	AtPK2324 (unigene aIC0AAA95CF09RM1_c)	AT2G48010.1	0.622403	0.331757	0.269438	1.24449	0.331757	0.0186107
KN0AAA1BE03	SJCHGC09076 protein (unigene aKN0AAA1BE03ZM1_c)	0	0.202536	0.275465	0.703295	1.22978	0.275465	0.0072238
IC0AAA76DD05	F18O14.9 (unigene aCL9214Contig1)	AT1G75140.1	0.440077	0.205648	0.203043	1.22676	0.205648	0.00135854
C31304H09	Putative glutathione S-transferase T3 (unigene aC31304H09EF_c)	AT3G09270.1	0.742681	0.303519	0.145398	1.22426	0.303519	0.0127067
KN0AAK3DE03	Glucosyltransferase-3 (unigene aCL3054Contig2)	AT3G16520.3	0.554593	0.377985	0.399143	1.21435	0.377985	0.0400518
C16014B02	no annotation available (unigene aC16014B02SK_c)	0	0.665321	0.270739	0.14372	1.20551	0.270739	0.00733131
C08013E08	L-amino acid oxidase (unigene aC08013E08SK_c)	0	0.79304	0.275077	0.0875357	1.19746	0.275077	0.00828214
C02017H06	Protein At4g27100 (unigene aC02017H06SK_c)	AT4G27100.2	0.878595	0.336215	0.120449	1.19393	0.336215	0.0240472
C08019D04	no annotation available (unigene aC08019D04SK_c)	0	-0.0411759	0.305136	0.952086	1.19212	0.341153	0.0324476
IC0AAA10CH01	OSJNBa0089N06.18 protein (unigene aIC0AAA10CH01RM1_c)	AT1G13160.1	0.877656	0.405613	0.200931	1.18913	0.362791	0.0368074
IC0AAA61CA06	4-coumarate:coenzyme A ligase 2 (unigene aCL2432Contig1)	AT1G51680.1	0.000298501	0.19069	0.999411	1.16207	0.19069	0.00116147
C31206A07	no annotation available (unigene aC31206A07EF_c)	0	-0.0407144	0.338494	0.957467	1.11673	0.338494	0.0340736
IC0AAA78DF05	UPI00001634E7	AT3G22980.1	0.314055	0.223596	0.422239	1.11476	0.249987	0.0080912
C20009B12	no annotation available (unigene aC20009B12SK_c)	0	0.944742	0.338785	0.0985387	1.11291	0.338785	0.0347359
IC0AAA75BC04	F25A4.25 protein (unigene aIC0AAA75BC04RM1_c)	AT1G74780.1	0.520883	0.340437	0.373971	1.11106	0.340437	0.0356845
C02016G12	1	AT5G58800.2	0.629327	0.25917	0.148318	1.10625	0.25917	0.00927505
C21001H05	no annotation available (unigene aC21001H05Rv_c)	0	0.558709	0.267321	0.214532	1.10447	0.267321	0.0111798
C18020E02	sp|P32332 Saccharomyces cerevisiae YKL120w PMT (unigene aC18020E02Rv_c)	AT5G58970.1	0.200965	0.322104	0.754837	1.09922	0.322104	0.0310204
C05068C05	Putative Zinc transporter zupT (unigene aC05068C05SK_c)	AT3G20870.1	0.267116	0.229105	0.51679	1.09302	0.229105	0.00502353
C18007H09	no annotation available (unigene aCL5922Contig1)	0	0.605178	0.233963	0.12437	1.08989	0.233963	0.00563738
C04029A06	no annotation available (unigene aC04029A06SK_c)	0	-0.0802888	0.250499	0.878192	1.08949	0.250499	0.00832915
C02009D08	Putative salt-inducible protein (unigene aC02009D08SK_c)	AT2G26790.1	0.551489	0.22847	0.153646	1.08469	0.228471	0.00570224
C02026E12	Glyoxysomal fatty acid beta-oxidation multifunctional protein MFP-a [Includes: Enoyl-CoA hydratase (EC 4.2.1.17)	AT3G06860.1	0.639216	0.307151	0.216363	1.07953	0.307151	0.0252923
C02007B02	Holocarboxylase synthetase 1 (unigene aC02007B02SK_c)	AT2G25710.2	0.690119	0.277521	0.138976	1.07589	0.277521	0.0156357
C04029A07	Pectinacetylesterase precursor (unigene aCL67Contig6)	AT4G19420.1	0.759692	0.331038	0.170794	1.07243	0.331038	0.0366888
C08035D05	Syringolide-induced protein 19-1-5 (unigene aCL107Contig2)	AT4G25810.1	0.750839	0.25004	0.0753725	1.06678	0.25004	0.00929155
C20001G07	3-phosphoshikimate 1-carboxyvinyltransferase	AT2G45300.1	0.64842	0.336387	0.254964	1.06115	0.336387	0.0412035
C21002B01	no annotation available (unigene aC21002B01Rv_c)	0	-0.615715	0.31036	0.240148	1.04641	0.31036	0.0308331
C08006G04	Light induced protein like (unigene aC08006G04SK_c)	AT4G22310.1	0.485998	0.172467	0.0951748	1.04512	0.172467	0.00119743
KN0AAQ13YN02	no annotation available (unigene aCL1381Contig1)	0	0.787136	0.325487	0.152872	1.04507	0.325487	0.0401368
C08025C09	no annotation available (unigene aC08025C09SK_c)	0	0.281912	0.204323	0.429385	1.04484	0.204323	0.00336935
KN0AAI1AA02	no annotation available (unigene aCL5599Contig1)	AT2G40880.1	0.590492	0.215464	0.110953	1.04121	0.215464	0.00594066
C01019F12	Oxalyl-CoA decarboxylase (unigene aCL1199Contig2)	AT5G17380.1	0.79232	0.240869	0.0530635	1.04115	0.240869	0.00859475
C05804B07	Sensor kinase dpiB (unigene aC05804B07SK_c)	0	0.50766	0.24442	0.217483	1.04075	0.24442	0.00937955
C19003E01	no annotation available (unigene aCL168Contig4)	0	1.01613	0.317141	0.0589236	1.03821	0.317141	0.0352779
IC0AAA43AB09	D-arabinono-1 (unigene aIC0AAA43AB09RM1_c)	AT3G47930.1	0.902628	0.283525	0.0665695	1.03396	0.283525	0.0245702
C02004D07	Similarity to helix-loop-helix DNA-binding protein (unigene aCL2564Contig1)	AT4G01460.1	0.550735	0.239101	0.169345	1.03302	0.239101	0.0086235
C08005A06	no annotation available (unigene aC08005A06SK_c)	0	0.591446	0.298831	0.241632	1.03166	0.298831	0.0275928
KN0AAQ9YF01	UPI00003BFBCC	AT4G35260.1	0.641681	0.25949	0.1521	1.02811	0.25949	0.0186642
C18020D02	no annotation available (unigene aC18020D02Rv_c)	0	0.27604	0.208915	0.451075	1.02399	0.208915	0.0043276
C03010D09	T12C24.9 (unigene aCL339Contig1)	AT1G12550.1	0.938262	0.33671	0.0986869	1.01673	0.33671	0.0496198
IC0AAA22BH06	Protein At4g33520 (unigene aCL5921Contig1)	AT4G33520.3	0.674797	0.246488	0.104402	1.00606	0.246488	0.0119456
C08009G05	no annotation available (unigene aC08009G05SK_c)	0	0.384542	0.21823	0.30191	1.00392	0.21823	0.00606104
IC0AAA93CE07	F10B6.11 (unigene aCL3634Contig1)	AT1G14710.2	0.695733	0.213775	0.0550293	1.00264	0.213775	0.00545387
IC0AAA45CD06	Putative cysteinyl-tRNA synthetase (unigene aCL6542Contig1)	AT2G31170.1	0.384093	0.21779	0.301688	0.999304	0.21779	0.00615388
C04018B08	ARID/BRIGHT DNA-binding domain-containing protein / ELM2 domain-containing protein / Myb-like DNA-binding domain-containing protein	AT4G11400.1	0.550629	0.257179	0.202851	0.988452	0.257179	0.0163293
IC0AAA54BF06	Putative transcription factor (unigene aCL2593Contig2)	AT3G09360.1	-0.0838579	0.193381	0.832555	0.987774	0.193381	0.00339732
IC0AAA19AC11	Transcription activator (unigene aIC0AAA19AC11RM1_c)	AT4G37740.1	0.338449	0.159707	0.207765	0.983923	0.159707	0.00109763
C16014H11	no annotation available (unigene aC16014H11SK_c)	0	0.570281	0.203709	0.0971492	0.982148	0.203709	0.00471932
IC0AAA30BH05	no annotation available (unigene aIC0AAA30BH05RM1_c)	0	0.583268	0.314667	0.275198	0.978244	0.314667	0.0438371
C08012B06	no annotation available (unigene aC08012B06SK_c)	0	0.277202	0.153164	0.286668	0.974157	0.153164	0.000908029
C05139H08	Emb|CAB86638.1 (unigene aC05139H08SK_c)	AT5G13310.1	0.7397	0.252331	0.0828701	0.966978	0.252331	0.0165719
C34101H12	Cinnamyl alcohol dehydrogenase (unigene aCL1474Contig1)	AT5G19440.1	0.247053	0.225777	0.547623	0.965938	0.225777	0.00913373
C03002H08	Sucrose synthase (unigene aCL3494Contig1)	AT3G43190.1	0.894235	0.287948	0.0664834	0.952936	0.287948	0.0335643
C08009F04	no annotation available (unigene aC08009F04SK_c)	0	0.19581	0.164431	0.506316	0.94959	0.164431	0.00160588
C02013A01	Subtilisin-like protease (unigene aC02013A01SK_c)	AT2G04160.1	0.414538	0.243296	0.319692	0.933475	0.243296	0.0164728
C02021F10	Nodulin-like protein (unigene aC02021F10SK_c)	AT2G39510.1	0.190223	0.191948	0.591312	0.928962	0.191948	0.00462817
C32004G12	Putative RadA (unigene aCL4334Contig1)	AT5G50340.1	0.603908	0.25251	0.15409	0.926387	0.25251	0.0207785
C16012F12	no annotation available (unigene aCL6951Contig1)	AT3G19830.1	0.617646	0.219471	0.0955748	0.926331	0.219471	0.00989574
C31602B12	VQ motif-containing protein	AT3G56880.1	0.480491	0.203	0.158531	0.923051	0.203	0.00647358
C08011D07	no annotation available (unigene aC08011D07SK_c)	0	0.429028	0.198349	0.198088	0.921352	0.198349	0.00571552
C34004C12	ATP synthase delta' chain	AT5G47030.1	0.768742	0.26471	0.0854446	0.9213	0.26471	0.0265418
C08034A11	Multidrug resistance-associated protein-like protein (unigene aCL5297Contig1)	AT3G21250.1	0.289624	0.236753	0.492209	0.919533	0.236753	0.0155108
IC0AAA23BD02	Early tobacco anther 1 (unigene aCL232Contig2)	AT5G48480.1	0.513645	0.228196	0.179425	0.919281	0.228196	0.0127832
KN0AAA1AF04	no annotation available (unigene aKN0AAA1AF04ZM1_c)	0	0.340802	0.197622	0.313112	0.918136	0.197622	0.00571382
C18019H12	no annotation available (unigene aC18019H12Rv_c)	0	0.3484	0.264744	0.452929	0.918014	0.264744	0.0270881
KN0AAL2AA05	Putative copper-transporting P-type ATPase (unigene aKN0AAL2AA05FM1_c)	AT1G63440.1	0.555003	0.172553	0.0612429	0.915964	0.19292	0.00570224
C32101A10	OSJNBa0086O06.17 protein (unigene aC32101A10EF_c)	AT4G02210.1	0.136126	0.210533	0.743668	0.912925	0.210533	0.00846016
C08001D06	UPI000038C635	AT5G37580.1	0.384584	0.198634	0.252637	0.912253	0.198634	0.00611791
C01005D09	Methionine synthase (unigene aCL4712Contig1)	AT5G17920.1	0.621471	0.266257	0.170646	0.910651	0.266257	0.0329166
IC0AAA84BE03	Putative peptide/amino acid transporter (unigene aIC0AAA84BE03RM1_c)	AT2G37900.1	0.676885	0.288288	0.161616	0.906194	0.288288	0.0417539
C02009G10	Protein At2g22660 (unigene aCL2041Contig1)	AT2G22660.2	0.327879	0.279374	0.513869	0.903674	0.279374	0.0369199
C34008B11	Serine/threonine protein kinase	AT2G45910.1	0.416697	0.261234	0.354019	0.902872	0.261234	0.0274974
KN0AAI2DF11	no annotation available (unigene aKN0AAI2DF11FM1_c)	0	0.369534	0.206018	0.291623	0.900962	0.206018	0.0080912
C08014B06	no annotation available (unigene aC08014B06SK_c)	0	-0.13507	0.296177	0.822925	0.90088	0.296177	0.0481707
IC0AAA35BE07	Putative pentatricopeptide repeat-containing protein (unigene aCL5022Contig1)	AT2G20540.1	0.720518	0.248285	0.0856172	0.891905	0.248285	0.0229211
C05072A10	Photosystem I subunit X (unigene aCL2714Contig1)	AT1G30380.1	0.537382	0.200781	0.11205	0.889488	0.200781	0.00752112
KN0AAK1BH12	Cytosolic acetoacetyl-coenzyme A thiolase (unigene aKN0AAK1BH12FM2_c)	AT5G48230.2	0.434151	0.197129	0.189313	0.888706	0.197129	0.00681167
C18023C06	Methylcrotonoyl-CoA carboxylase beta chain	AT4G34030.1	-0.344388	0.253253	0.436604	0.884208	0.253253	0.0261596
IC0AAA12DD02	F21J9.14 (unigene aCL4994Contig1)	AT2G16030.1	0.498515	0.174578	0.0904191	0.881929	0.174578	0.00364521
C08028C11	no annotation available (unigene aC08028C11SK_c)	0	0.576276	0.244074	0.159505	0.88151	0.244074	0.0222844
C16017G06	F6D8.3 (unigene aC16017G06SK_c)	AT1G52720.1	0.423407	0.259084	0.341377	0.876817	0.259084	0.0303152
IC0AAA91AD10	OSJNBa0070M12.3 protein (unigene aIC0AAA91AD10RM1_c)	AT1G66150.1	0.239073	0.197715	0.498227	0.874329	0.197715	0.00759456
C18007H06	no annotation available (unigene aC18007H06Rv_c)	0	0.228685	0.195733	0.51605	0.871673	0.195732	0.00732677
KN0AAH2CA04	F28J7.8 protein (unigene aCL8694Contig1)	AT3G01750.1	0.211754	0.228598	0.620261	0.864896	0.228598	0.0177708
C18020B12	no annotation available (unigene aCL8246Contig1)	0	0.148531	0.181358	0.665441	0.864297	0.181358	0.00502353
KN0AAB1DB07	no annotation available (unigene aKN0AAB1DB07ZM1_c)	0	0.411379	0.204075	0.232045	0.863505	0.204075	0.00974883
KN0AAK1BA06	no annotation available (unigene no unigene)	0	0.390007	0.167166	0.164039	0.863093	0.167166	0.00315897
KN0AAB1CF12	no annotation available (unigene aKN0AAB1CF12ZM1_c)	0	0.275179	0.177464	0.367885	0.861391	0.177464	0.00456008
IC0AAA17AE07	Mandelate racemase/muconate lactonizing enzyme family protein (unigene aIC0AAA17AE07RM1_c)	0	0.122461	0.263113	0.819721	0.857491	0.263113	0.0358301
KN0AAA1BC08	no annotation available (unigene aKN0AAA1BC08ZM1_c)	0	0.188151	0.196529	0.605551	0.854964	0.196529	0.00831808
IC0AAA57CB06	no annotation available (unigene aIC0AAA57CB06RM1_c)	0	0.716321	0.225697	0.0613716	0.854786	0.225697	0.0176601
C21006C01	maoC-like dehydratase domain-containing protein	AT1G76150.1	0.200771	0.192425	0.568485	0.853745	0.192425	0.00745731
IC0AAA17CA11	STYLOSA protein (unigene aIC0AAA17CA11RM1_c)	AT4G32551.1	0.310177	0.180266	0.314331	0.853088	0.180266	0.00519401
C04026A01	no annotation available (unigene aC04026A01SK_c)	0	0.565564	0.245035	0.168422	0.851926	0.245035	0.0266875
C08005H11	no annotation available (unigene aC08005H11SK_c)	0	0.231487	0.252066	0.622777	0.851652	0.252066	0.0306025
C06020B01	Hydroxycinnamoyl transferase (unigene aCL6878Contig1)	AT5G48930.1	0.042654	0.248964	0.938593	0.851529	0.248964	0.0307089
C06002B03	no annotation available (unigene aC06002B03SK_c)	0	0.0435659	0.23521	0.932557	0.850431	0.23521	0.0221654
C02008A01	Growth regulator like protein (unigene aC02008A01SK_c)	AT4G16650.1	-0.0928205	0.187212	0.80804	0.850377	0.187212	0.00651746
C02009F10	Tic22 like protein (unigene aCL5Contig8)	AT4G33350.1	0.374269	0.208652	0.291623	0.849492	0.208652	0.0120817
IC0AAA3BF11	Polygalacturonase-like protein (unigene aCL3497Contig2)	AT3G16850.1	0.537118	0.2366	0.175533	0.848584	0.2366	0.0230471
C18004C02	no annotation available (unigene aC18004C02Rv_c)	AT1G78680.1	0.188645	0.246498	0.690093	0.847358	0.246498	0.0299928
C16013D06	Putative receptor protein kinase (unigene aC16013D06SK_c)	AT4G27300.1	0.199987	0.2207	0.627225	0.847178	0.2207	0.0164385
KN0AAB3DE05	no annotation available (unigene aKN0AAB3DE05ZM1_c)	0	0.245446	0.264341	0.619287	0.843746	0.264341	0.0391274
C08005D12	Mak3 protein-like protein (unigene aC08005D12SK_c)	AT5G11340.1	0.244428	0.205434	0.506665	0.841951	0.205434	0.0117376
KN0AAQ6YG18	Arabidopsis thaliana genomic DNA	AT5G66440.1	0.0981322	0.17442	0.779927	0.841858	0.17442	0.00469836
C18019E06	no annotation available (unigene aC18019E06Rv_c)	0	0.255681	0.164492	0.366904	0.841258	0.164492	0.00336935
IC0AAA66CE10	no annotation available (unigene aCL533Contig2)	0	0.263069	0.213512	0.488802	0.837843	0.213512	0.0146215
IC0AAA66CA01	Glutamine:fructose-6-phosphate amidotransferase (unigene aIC0AAA66CA01RM1_c)	AT3G24090.1	0.217952	0.157422	0.427956	0.835789	0.157422	0.00270199
KN0AAQ8YP13	Dbj|BAA17888.1 (unigene aKN0AAQ8YP13RM1_c)	AT3G25680.1	0.15285	0.181189	0.654293	0.833906	0.181189	0.00605206
C16017A07	Expressed protein (unigene aC16017A07SK_c)	AT2G32970.1	-0.119733	0.228042	0.795183	0.833633	0.228042	0.0209861
C32104B04	no annotation available (unigene aC32104B04EF_c)	AT5G09995.3	0.199992	0.273393	0.705348	0.831783	0.273393	0.0481417
C08010H04	Immediate-early fungal elicitor protein CMPG1 (unigene aCL3438Contig1)	AT5G37490.1	0.359306	0.19494	0.277922	0.831645	0.19494	0.00929155
IC0AAA7BG01	no annotation available (unigene aIC0AAA7BG01RM1_c)	0	0.386139	0.254532	0.378767	0.830867	0.254532	0.0356699
KN0AAQ7YK16	UPI000054778D	AT2G27110.2	0.0218875	0.223936	0.966781	0.829821	0.223936	0.0198362
C08010G02	no annotation available (unigene aC08010G02SK_c)	0	0.0561558	0.274248	0.924601	0.829734	0.274248	0.049306
KN0AAB3BG07	Betaine-aldehyde dehydrogenase (unigene aCL2676Contig1)	AT1G74920.1	0.469226	0.169408	0.100698	0.826156	0.169408	0.00445419
C08028F11	Heat shock protein 70 (unigene aC08028F11SK_c)	AT5G02490.1	0.501821	0.196594	0.129832	0.825446	0.196594	0.0102151
C18020B05	SNF1-related protein kinase regulatory beta subunit 1 (unigene aCL7767Contig1)	AT5G21170.2	-0.287432	0.206989	0.426607	0.823864	0.206989	0.0136536
C08005G11	no annotation available (unigene aC08005G11SK_c)	0	0.643399	0.267237	0.15186	0.822821	0.267237	0.0457815
C18019B07	Chalcone synthase (unigene aC18019B07Rv_c)	AT5G13930.1	0.413336	0.228314	0.286588	0.822086	0.228314	0.0226439
C03009D04	UDP-glucose 4-epimerase (unigene aCL6604Contig1)	AT1G12780.1	0.322495	0.265059	0.495098	0.821251	0.265059	0.0445053
IC0AAA84CH08	no annotation available (unigene aIC0AAA84CH08RM1_c)	0	0.448709	0.164366	0.108348	0.819879	0.164366	0.00445419
C18020F09	Mutator-like transposase (unigene aC18020F09Rv_c)	AT2G27110.2	-0.0729276	0.156385	0.819361	0.819687	0.156384	0.00292324
IC0AAA20BD02	no annotation available (unigene aIC0AAA20BD02RM1_c)	0	0.229046	0.212545	0.553806	0.819102	0.212545	0.0161289
KN0AAK2CC02	no annotation available (unigene aKN0AAK2CC02FM1_c)	AT1G63470.1	0.482398	0.22401	0.200081	0.817668	0.22401	0.0211419
C18021F07	no annotation available (unigene aC18021F07Rv_c)	0	-0.262922	0.20533	0.472203	0.817181	0.20533	0.0163293
C18007G06	no annotation available (unigene aC18007G06Rv_c)	0	0.437275	0.267301	0.340867	0.816513	0.267301	0.047301
C06020B10	no annotation available (unigene aCL67Contig3)	0	0.205395	0.258132	0.675682	0.813117	0.258132	0.0414244
KN0AAA1AA10	SJCHGC09076 protein (unigene aKN0AAA1AA10ZM1_c)	AT2G39970.1	0.397591	0.120847	0.0530581	0.811728	0.120847	0.000664097
C01020C04	Apocytochrome f precursor (unigene aC01020C04SK_c)	ATCG00540.1	0.587957	0.210739	0.0984172	0.811029	0.210739	0.0162146
IC0AAA64CG08	no annotation available (unigene aIC0AAA64CG08FM1_c)	0	0.16049	0.24414	0.737991	0.810159	0.24414	0.0331859
IC0AAA47DE03	no annotation available (unigene aCL5479Contig1)	0	0.257271	0.229303	0.5362	0.810019	0.229303	0.0246341
C31104C04	Zinc-finger protein (unigene aC31104C04EF_c)	AT1G51200.1	0.26321	0.177449	0.390962	0.808722	0.177449	0.00637461
KN0AAK3BC02	no annotation available (unigene aKN0AAK3BC02FM1_c)	0	0.797113	0.246904	0.0569938	0.808232	0.246904	0.0352784
C02009G07	Protein TOC75-3	AT3G46740.1	0.844838	0.252091	0.0519575	0.806027	0.252091	0.0409328
IC0AAA66DB08	Putative RING zinc finger protein (unigene aCL2435Contig1)	AT2G39100.1	0.37044	0.12321	0.0750345	0.805828	0.12321	0.000786253
IC0AAA19AC01	Phosphoinositide phosphatase SAC1 (unigene aIC0AAA19AC01RM1_c)	0	0.479867	0.16878	0.0919344	0.805354	0.16878	0.00502335
C19001D05	Beta-galactosidase (unigene aCL1378Contig1)	AT3G13750.1	0.321742	0.235935	0.435765	0.805277	0.235935	0.0291036
C32103D06	Mitotic cyclin (unigene aC32103D06EF_c)	AT5G06150.1	0.419811	0.255922	0.339767	0.804864	0.255922	0.0416734
KN0AAA1BD11	no annotation available (unigene aCL3943Contig1)	0	0.0788465	0.172238	0.822835	0.802936	0.172238	0.00561542
C04018F11	Putative phragmoplastin (unigene aCL5736Contig1)	AT3G60190.1	0.350158	0.198319	0.300911	0.800667	0.198319	0.0126346
IC0AAA9AE01	no annotation available (unigene aIC0AAA9AE01RM1_c)	0	0.0127738	0.224644	0.980819	0.799667	0.224644	0.023813
C31702D12	YABBY-like transcription factor GRAMINIFOLIA (unigene aC31702D12EF_c)	AT2G45190.1	0.11034	0.227313	0.811492	0.79887	0.227313	0.0252923
C21008F08	DNA-directed RNA polymerase 1B	AT1G68990.1	0.644344	0.252379	0.129775	0.794542	0.252379	0.0414689
C16016G04	Putative RING finger protein (unigene aCL6588Contig1)	AT5G48655.3	0.441395	0.175596	0.135322	0.794289	0.175596	0.0066954
KN0AAB2DE06	no annotation available (unigene aKN0AAB2DE06ZM1_c)	0	0.116532	0.226007	0.799636	0.793537	0.226007	0.0272347
C08016A12	no annotation available (unigene aC08016A12SK_c)	AT1G66080.1	-0.0225545	0.162299	0.950164	0.789428	0.162299	0.00450551
IC0AAA53CF11	Putative Acid phosphatase 1 (unigene aCL4034Contig1)	AT4G29260.1	0.33277	0.149667	0.185109	0.782316	0.149667	0.00296904
KN0AAP9YE03	ADP/ATP translocase-like protein (unigene aKN0AAP9YE03FM1_c)	AT5G56450.1	0.117447	0.194008	0.761945	0.781049	0.194008	0.0128184
C07001E04	no annotation available (unigene aC07001E04SK_c)	0	0.00103701	0.119983	0.997372	0.77555	0.119983	0.000849631
IC0AAA5DF08	UPI0000546FD8	0	0.297937	0.231556	0.468154	0.772947	0.231556	0.0342008
C05055C05	Putative pre-mRNA splicing factor SF2 (unigene aCL849Contig1)	AT1G02840.2	0.386913	0.193322	0.235598	0.77287	0.193322	0.0133786
KN0AAA2DH11	SJCHGC09076 protein (unigene aKN0AAA2DH11ZM1_c)	0	0.226486	0.192071	0.51112	0.769054	0.192071	0.0132608
C31304F06	Immediate-early fungal elicitor protein CMPG1 (unigene aC31304F06EF_c)	AT5G37490.1	0.563163	0.238712	0.166007	0.768711	0.238712	0.0421133
IC0AAA74CC03	Avr9/Cf-9 rapidly elicited protein 137 (unigene aCL7034Contig1)	AT3G23160.1	0.112592	0.212568	0.793732	0.764169	0.237658	0.0399056
IC0AAA19DH04	no annotation available (unigene aCL8898Contig1)	AT3G19860.2	0.250035	0.191938	0.45869	0.764131	0.191938	0.0136418
IC0AAA9AD01	3-dehydrecdysone 3b-reductase (unigene aIC0AAA9AD01RM1_c)	AT2G21260.1	0.345211	0.198866	0.309431	0.762454	0.198866	0.0165311
C08003D08	no annotation available (unigene aC08003D08SK_c)	AT4G00560.1	-0.0561813	0.208486	0.900033	0.759946	0.208486	0.0212824
KN0AAQ7YA11	no annotation available (unigene aKN0AAQ7YA11RM1_c)	0	0.268085	0.205518	0.457753	0.756464	0.205518	0.0204307
C34105B04	Putative 3-deoxy-D-arabino-heptulosonate 7-phosphate synthase 3 (unigene aCL214Contig1)	AT1G22410.1	-0.0574519	0.216003	0.901178	0.755995	0.216003	0.025786
C06006C12	no annotation available (unigene aC06006C12SK_c)	0	0.238199	0.237649	0.587454	0.755772	0.237649	0.0397184
KN0AAI2BE03	no annotation available (unigene aKN0AAI2BE03FM1_c)	0	0.127722	0.186933	0.726061	0.755702	0.186933	0.0125967
C06012G09	2-on-2 hemoglobin (unigene aCL4539Contig1)	AT4G32690.1	0.447197	0.223935	0.236738	0.7545	0.223935	0.0309553
IC0AAA52BA09	Diacylglycerol kinase catalytic domain (Presumed) protein (unigene aIC0AAA52BA09RM1_c)	AT4G21540.1	0.128426	0.233102	0.784423	0.754196	0.233103	0.0368832
C05055D03	Syntaxin (unigene aC05055D03SK_c)	AT5G46860.1	0.219419	0.119466	0.279317	0.750164	0.119466	0.000974952
C05133A02	Isopentenyl diphosphate isomerase 1 (unigene aCL72Contig2)	AT3G02780.1	0.714684	0.234231	0.0710271	0.749216	0.234231	0.0388185
IC0AAA61AB03	UPI000051AA3F	0	0.216094	0.184605	0.515129	0.746479	0.184605	0.0125784
IC0AAA57DH10	Nitrate transporter (NTL1)	AT1G69850.1	0.163521	0.208748	0.68107	0.744379	0.208748	0.0236566
C16015E02	U-box protein (unigene aC16015E02SK_c)	AT3G52450.1	0.331444	0.150109	0.188531	0.743936	0.150109	0.00404668
C01019G09	Avr9/Cf-9 rapidly elicited protein 146 (unigene aC01019G09SK_c)	AT1G52140.1	0.514861	0.244154	0.210343	0.738646	0.244154	0.0493077
C32013F06	Protein At2g37035 (unigene aCL1407Contig1)	AT2G37035.1	0.432381	0.205382	0.210907	0.737585	0.205382	0.0229268
C06008A06	no annotation available (unigene aC06008A06SK_c)	AT5G67080.1	0.532969	0.195097	0.105223	0.73745	0.195097	0.017836
KN0AAB2CB08	no annotation available (unigene aKN0AAB2CB08ZM1_c)	0	0.183891	0.170168	0.553006	0.73726	0.170168	0.00850389
IC0AAA92DG05	Nectarin IV (unigene aCL9328Contig1)	AT1G03220.1	0.288046	0.155408	0.275207	0.736653	0.155408	0.00516393
IC0AAA64BG10	no annotation available (unigene aIC0AAA64BG10FM1_c)	0	0.106477	0.203916	0.796662	0.73619	0.203916	0.0223271
C16016D05	At5g63940 (unigene aC16016D05SK_c)	AT2G16750.1	0.40337	0.208532	0.253218	0.733734	0.208532	0.0251503
C16015H05	no annotation available (unigene aC16015H05SK_c)	0	0.387173	0.16659	0.165464	0.733709	0.16659	0.00777734
C05057H12	Auxin transporter protein 1 (unigene aCL8738Contig1)	AT2G38120.1	0.564514	0.226062	0.137604	0.731698	0.226062	0.0368074
IC0AAA85AB07	Putative GDP-L-fucose synthase 2 (unigene aCL790Contig1)	AT1G17890.1	0.0843907	0.204332	0.841281	0.730314	0.204332	0.0233768
IC0AAA88AH05	tr|Q9TEM3 Emericella nidulans MCSA Methylcitrate synthase (unigene aIC0AAA88AH05RM1_c)	AT2G44350.1	0.124161	0.150563	0.663284	0.727577	0.150563	0.00467347
IC0AAA91DE08	Tubulin beta-2C chain (unigene aIC0AAA91DE08RM1_c)	AT1G75780.1	0.303539	0.173833	0.306474	0.727396	0.173833	0.0104091
IC0AAA54DE08	CAT1 catalase (unigene aIC0AAA54DE08RM1_c)	AT4G35090.2	0.283869	0.203228	0.423405	0.727392	0.203228	0.0232077
KN0AAA3BF02	no annotation available (unigene aKN0AAA3BF02ZM1_c)	0	0.298686	0.13226	0.177636	0.727289	0.13226	0.00214628
C16016F01	no annotation available (unigene aCL2463Contig1)	0	0.459567	0.163874	0.0966829	0.725742	0.163874	0.00752684
C34004A04	Metacaspase 1 (unigene aCL349Contig1)	AT1G02170.1	0.697357	0.235877	0.0799819	0.724665	0.235877	0.0462092
C08003H04	60S ribosomal protein L7a (unigene aC08003H04SK_c)	AT3G62870.1	0.158416	0.216343	0.7051	0.724079	0.216343	0.0319093
C08028C12	no annotation available (unigene aC08028C12SK_c)	AT4G34230.2	0.282277	0.216384	0.457753	0.724019	0.216384	0.0319441
C20010B05	GAL83 (unigene aC20010B05SK_c)	AT5G21170.1	0.152376	0.238561	0.746831	0.720341	0.238561	0.0496198
KN0AAI1AE09	no annotation available (unigene aKN0AAI1AE09FM2_c)	0	0.161067	0.22945	0.718241	0.719542	0.22945	0.0421823
C20003B06	Disulfide-isomerase-like protein (unigene aCL624Contig1)	AT2G47470.1	0.214843	0.205206	0.567272	0.718302	0.205206	0.0257719
IC0AAA17AG03	no annotation available (unigene aIC0AAA17AG03RM1_c)	0	0.39537	0.230395	0.31606	0.718081	0.230395	0.0433609
KN0AAB1DH07	no annotation available (unigene aKN0AAB1DH07ZM1_c)	0	0.460853	0.148069	0.0660493	0.7179	0.148069	0.00459007
IC0AAA57BA06	Ribosomal protein L3 (unigene aCL3376Contig1)	AT1G61580.1	0.230964	0.206377	0.537366	0.716409	0.206377	0.026923
C16015E03	Emb|CAB88996.1 (unigene aC16015E03SK_c)	AT5G22280.1	0.433329	0.189785	0.173315	0.716225	0.189785	0.0180273
IC0AAA40CD01	expressed protein (unigene aCL3435Contig1)	AT4G38750.1	0.515755	0.219326	0.167272	0.715239	0.219326	0.0399056
C02021C10	UPI0000547679	AT1G77350.2	0.180885	0.232507	0.683476	0.71519	0.232507	0.0459543
C08027D05	ankyrin repeat family protein	AT2G26210.1	0.124606	0.184792	0.729893	0.711748	0.184792	0.01615
KN0AAQ5YC01	AT3g60070/T2O9_50 (unigene aKN0AAQ5YC01RM1_c)	AT3G60070.1	0.489623	0.215188	0.174646	0.710263	0.215188	0.0340278
IC0AAA52BD08	Putative spastin protein (unigene aCL2783Contig1)	AT4G27680.1	0.327697	0.23409	0.422239	0.708859	0.23409	0.0490875
IC0AAA44AC09	RabGAP/TBC domain-containing protein-like (unigene aCL8221Contig1)	AT4G13730.1	0.178218	0.169345	0.564513	0.70859	0.169345	0.0104091
C05069H02	Methylenetetrahydrofolate reductase 2 (unigene aC05069H02SK_c)	AT2G44160.1	0.399374	0.189799	0.211144	0.7082	0.189799	0.0191627
KN0AAQ13YH04	phosphatidylinositol 4-kinase	AT5G09350.1	0.389374	0.139622	0.0985387	0.705989	0.139622	0.00363181
C06004C05	Protein At4g06536 (unigene aC06004C05SK_c)	AT4G06536.1	0.331374	0.215447	0.371279	0.703877	0.215448	0.0355634
KN0AAA1BF12	Calpain-like protein (unigene aKN0AAA1BF12ZM1_c)	AT1G55350.4	0.206602	0.187928	0.545918	0.703783	0.187928	0.0187819
C06006A08	Phenylalanine ammonia-lyase G2B (unigene aCL7198Contig1)	AT2G37040.1	0.483211	0.190221	0.131301	0.701428	0.190221	0.0202709
C06024C01	AT5g06370/MHF15_11 (unigene aCL2961Contig1)	AT5G06370.1	0.506122	0.186097	0.106566	0.699773	0.186097	0.0183827
IC0AAA82BC10	no annotation available (unigene aCL7467Contig1)	0	0.0936104	0.172935	0.788301	0.698746	0.172935	0.012619
IC0AAA62BB06	no annotation available (unigene aIC0AAA62BB06RM1_c)	AT3G06660.1	-0.253364	0.198118	0.469524	0.698179	0.198118	0.0249759
IC0AAA11AB08	no annotation available (unigene aIC0AAA11AB08RM1_c)	0	0.216319	0.215563	0.586858	0.696181	0.215563	0.0372096
C08036E11	MLP3.11 protein (unigene aC08036E11SK_c)	AT3G07660.1	0.163396	0.148085	0.543841	0.695168	0.148085	0.00542755
IC0AAA33BC05	AT5g46250/MPL12_3 (unigene aIC0AAA33BC05RM1_c)	AT5G46250.2	0.318167	0.220111	0.404999	0.694692	0.220111	0.0411176
C02025E04	no annotation available (unigene aC02025E04SK_c)	AT3G23640.1	0.142597	0.151568	0.613391	0.694515	0.151568	0.00619057
C01017B04	CDR1 (unigene aCL1002Contig1)	AT5G33340.1	-0.233765	0.21969	0.560093	0.690324	0.21969	0.0418195
IC0AAA82CD04	no annotation available (unigene aIC0AAA82CD04RM1_c)	0	0.246849	0.178431	0.428343	0.688963	0.178431	0.0159588
C06016B09	no annotation available (unigene aC06016B09SK_c)	0	-0.292224	0.22285	0.45453	0.688921	0.22285	0.0449647
KN0AAA1DB03	no annotation available (unigene aKN0AAA1DB03ZM1_c)	0	0.441734	0.193281	0.172771	0.687883	0.193281	0.0238172
IC0AAA5DD06	Opsin (unigene aIC0AAA5DD06RM1_c)	0	-0.0119692	0.156689	0.975104	0.687785	0.156689	0.00878833
IC0AAA80DE03	UPI0000584219	AT1G08860.1	-0.0378289	0.179806	0.922902	0.687618	0.179806	0.0167821
C18014F12	S-adenosylmethionine decarboxylase (unigene aCL368Contig3)	AT5G15950.2	0.309733	0.163828	0.265529	0.686681	0.163828	0.0103089
C04015H05	Expressed protein (unigene aCL3938Contig1)	AT5G64430.1	0.398544	0.161181	0.141534	0.685293	0.161181	0.00945148
C18008B04	no annotation available (unigene aC18008B04Rv_c)	0	0.156284	0.165394	0.61167	0.68441	0.165394	0.0110674
C01016C07	Elongation factor TS	AT4G29060.1	0.506054	0.190517	0.114614	0.684322	0.190517	0.0229268
KN0AAI3CE08	Syntaxin 32 (unigene aCL7590Contig1)	AT3G24350.1	0.213464	0.214092	0.589265	0.68378	0.214092	0.0390497
IC0AAA1BC08	no annotation available (unigene aIC0AAA1BC08FM1_c)	0	-0.204138	0.238263	0.648637	0.681403	0.151375	0.00687232
IC0AAA35CA02	no annotation available (unigene aIC0AAA35CA02RM2_c)	0	0.309796	0.209556	0.393041	0.680938	0.209556	0.036266
IC0AAA32BF08	Class III HD-Zip protein 8 (unigene aCL6490Contig1)	AT4G32880.1	0.543311	0.163798	0.0515291	0.679744	0.163798	0.0108828
IC0AAA30BA01	Alkaline alpha-galactosidase seed imbibition protein (unigene aCL6161Contig1)	AT1G55740.1	0.355689	0.22325	0.354542	0.679666	0.22325	0.0480236
IC0AAA58CD09	Ras-related protein Rab7 (unigene aIC0AAA58CD09RM1_c)	AT4G09720.2	0.24947	0.191723	0.459439	0.679375	0.191723	0.0243133
C06018C08	no annotation available (unigene aCL4637Contig1)	0	0.0654156	0.178134	0.858591	0.677697	0.178134	0.0172697
IC0AAA77BB04	Expressed protein (unigene aIC0AAA77BB04RM1_c)	AT1G18660.4	0.0341453	0.182265	0.932058	0.676871	0.182265	0.0196321
C18025H02	no annotation available (unigene aC18025H02Rv_c)	0	-0.424762	0.197625	0.200931	0.676624	0.197624	0.0286738
KN0AAA1CH01	At4g08300 (unigene aKN0AAA1CH01ZM1_c)	AT4G08300.1	0.361809	0.219009	0.336101	0.672168	0.219009	0.0463664
C16013C06	Tyrosine-specific protein phosphatase-like protein (unigene aC16013C06SK_c)	AT2G31290.2	0.0328788	0.222434	0.947072	0.671788	0.222434	0.0495956
IC0AAA25DC02	Putative esterase (unigene aCL7350Contig1)	AT5G23530.1	0.178378	0.159064	0.536319	0.671104	0.159064	0.00992178
IC0AAA19DB08	Predicted L-carnitine dehydratase/alpha-methylacyl-CoA racemase (unigene aIC0AAA19DB08RM1_c)	0	-0.0458162	0.218653	0.923131	0.670734	0.218653	0.0464677
C08022B03	no annotation available (unigene aC08022B03SK_c)	0	0.288161	0.173118	0.332131	0.670035	0.173118	0.0157465
IC0AAA56DD05	no annotation available (unigene aCL5994Contig1)	AT2G40020.2	-0.102397	0.182154	0.780237	0.669598	0.182154	0.0205321
IC0AAA97DF01	RE14222p (unigene aIC0AAA97DF01RM1_c)	0	0.195212	0.186612	0.568485	0.668763	0.186612	0.0246341
IC0AAA55DE01	F1N21.16 (unigene aIC0AAA55DE01RM1_c)	AT1G67340.1	0.398961	0.189196	0.210343	0.668384	0.189196	0.0246341
C32001B09	Flavonoid-3'-hydroxylase (unigene aCL893Contig1)	AT5G07990.1	0.464887	0.197858	0.161312	0.668314	0.197858	0.0306382
C06014F11	no annotation available (unigene aC06014F11SK_c)	0	0.16209	0.219842	0.702715	0.667131	0.219842	0.0486579
C32013E04	50S ribosomal protein L4	AT1G07320.2	0.235984	0.201334	0.514602	0.666914	0.201334	0.0334293
C04018G08	no annotation available (unigene aC04018G08SK_c)	0	0.372609	0.191903	0.257739	0.664196	0.191903	0.0311658
KN0AAA1BE09	no annotation available (unigene aKN0AAA1BE09ZM1_c)	0	0.15185	0.141234	0.555079	0.663751	0.141234	0.00540733
C04035H02	no annotation available (unigene aC04035H02SK_c)	0	0.302761	0.183941	0.33816	0.66321	0.183941	0.0224814
C34105H08	60S acidic ribosomal protein P1 (unigene aCL984Contig2)	AT5G24510.1	0.493811	0.198917	0.139684	0.662542	0.198917	0.0326665
IC0AAA51BB05	DEM2 (unigene aCL7692Contig1)	AT3G19240.1	0.140458	0.20352	0.722986	0.661282	0.20352	0.0362693
C01012C01	T1K7.1 protein (unigene aCL4004Contig1)	AT1G69360.1	0.426601	0.158732	0.110548	0.661084	0.158732	0.0106745
IC0AAA36DD12	no annotation available (unigene aIC0AAA36DD12RM1_c)	0	0.087461	0.135557	0.74411	0.659131	0.135557	0.00451062
C06010D01	no annotation available (unigene aC06010D01SK_c)	0	0.212088	0.185915	0.528009	0.658334	0.185915	0.024387
KN0AAI1BH05	no annotation available (unigene aKN0AAI1BH05FM2_c)	0	0.374164	0.163548	0.172369	0.657901	0.163548	0.012872
C08002A10	no annotation available (unigene aC08002A10SK_c)	0	-0.0149136	0.180348	0.972634	0.65764	0.201635	0.0399056
KN0AAQ10YP11	no annotation available (unigene aKN0AAQ10YP11RM1_c)	0	0.092046	0.187405	0.80971	0.657407	0.187405	0.025496
C18025F03	no annotation available (unigene aC18025F03Rv_c)	0	-0.255777	0.201219	0.472316	0.656962	0.201219	0.0356699
IC0AAA65BE03	no annotation available (unigene aIC0AAA65BE03RM1_c)	0	0.0620011	0.192431	0.877311	0.655531	0.192431	0.029347
KN0AAB1BD06	no annotation available (unigene aKN0AAB1BD06ZM1_c)	0	0.0395622	0.133638	0.888411	0.655126	0.133638	0.00432582
KN0AAA2DE06	Putative anion transporter (unigene aKN0AAA2DE06ZM1_c)	AT1G02260.1	0.171207	0.19821	0.646785	0.655004	0.19821	0.0357119
IC0AAA48DA05	F12F1.7 (unigene aCL2980Contig2)	AT1G12060.1	0.0560255	0.167997	0.872596	0.652066	0.167997	0.0155726
IC0AAA78BE07	no annotation available (unigene aCL6585Contig1)	0	0.185862	0.127874	0.40223	0.65193	0.127874	0.00345574
C02019F06	no annotation available (unigene aC02019F06SK_c)	0	0.409723	0.209474	0.247842	0.651161	0.209474	0.0438473
IC0AAA66DF11	Predicted protein (unigene aIC0AAA66DF11RM1_c)	AT1G58280.1	0.276312	0.172826	0.352774	0.650298	0.172826	0.0183092
C18006B01	NAD-dependent epimerase/dehydratase family protein-like protein (unigene aC18006B01Rv_c)	AT5G28840.1	0.304947	0.195304	0.364455	0.649297	0.195304	0.0329336
IC0AAA42BE09	Glycosyltransferase QUASIMODO1 (unigene aCL6931Contig1)	AT3G25140.1	0.140287	0.202656	0.72245	0.647907	0.202656	0.0389003
IC0AAA26AE07	no annotation available (unigene aIC0AAA26AE07RM1_c)	0	0.083387	0.176043	0.81684	0.646507	0.176043	0.0206522
IC0AAA90AG01	no annotation available (unigene aIC0AAA90AG01RM1_c)	0	0.281311	0.178933	0.360823	0.645854	0.178933	0.0223359
C01009C04	Expressed protein (unigene aCL5533Contig1)	AT2G18690.1	0.0963751	0.156452	0.757682	0.645353	0.156452	0.0113085
IC0AAA25DF03	no annotation available (unigene aCL533Contig1)	0	0.350489	0.15322	0.17238	0.644435	0.15322	0.0101029
IC0AAA78BE01	Serpin-4B (unigene aCL5045Contig1)	0	-0.153334	0.181543	0.65408	0.644403	0.181543	0.0241104
IC0AAA49AE11	Arabidopsis thaliana genomic DNA	AT3G20070.2	-0.0743464	0.167322	0.828256	0.642886	0.167322	0.0163451
KN0AAB2DB09	Ser/Thr protein kinase (unigene aKN0AAB2DB09ZM1_c)	AT4G24400.1	0.037199	0.148589	0.906533	0.642531	0.148589	0.00858954
IC0AAA68AD01	Selenophosphate synthetase (unigene aIC0AAA68AD01RM1_c)	0	0.0024077	0.14976	0.995121	0.642099	0.14976	0.00904308
IC0AAA45DG11	no annotation available (unigene aCL5897Contig1)	0	0.475209	0.187692	0.13268	0.641512	0.187692	0.0289061
KN0AAQ6YJ08	no annotation available (unigene aCL7250Contig1)	AT5G62440.1	0.317163	0.206862	0.372757	0.641245	0.206862	0.0444269
IC0AAA17AF05	Mitotic cyclin a2-type (unigene aCL2514Contig1)	AT1G44110.1	-0.329368	0.212249	0.367562	0.641059	0.212248	0.0495956
IC0AAA68CH08	Cryptochrome 1 (unigene aIC0AAA68CH08RM1_c)	AT4G08920.1	0.489495	0.15128	0.0564259	0.64059	0.15128	0.00970759
IC0AAA86CF02	F20D23.22 protein (unigene aCL4885Contig1)	AT1G17080.1	0.345777	0.134641	0.127358	0.639617	0.134641	0.00511489
IC0AAA43CD06	Amino acid permease (Dip5)	0	-0.0021063	0.167005	0.996371	0.637486	0.167005	0.016944
C04010A04	Poly(A)-binding protein (unigene aCL143Contig3)	AT1G49760.1	0.496799	0.159147	0.0652383	0.635463	0.159147	0.0134873
C04026C05	F1N19.25 (unigene aC04026C05SK_c)	AT4G01995.1	0.531592	0.20865	0.130415	0.634701	0.20865	0.0481684
IC0AAA60AA07	Thiamine pyrophosphate-requiring enzymes (unigene aIC0AAA60AA07RM1_c)	0	-0.0689865	0.1809	0.853203	0.634367	0.1809	0.0255066
KN0AAQ8YL07	UPI0000495348	0	0.354631	0.132182	0.111214	0.633251	0.132182	0.00489423
C01009B02	Putative C3HC4 zinc finger-type protein (unigene aC01009B02SK_c)	AT5G40720.1	0.131587	0.141864	0.619582	0.632458	0.141864	0.00728054
IC0AAA78BG05	Predicted protein (unigene aIC0AAA78BG05RM1_c)	0	0.353787	0.178624	0.244402	0.629573	0.199708	0.0434424
C02010B09	Protein At5g14170 (unigene aCL6730Contig1)	AT5G14170.1	0.487213	0.1448	0.0486656	0.628961	0.1448	0.00839043
IC0AAA6AB01	no annotation available (unigene aIC0AAA6AB01RM1_c)	0	0.261972	0.19055	0.431524	0.628277	0.19055	0.0341453
C31702D10	Haemolysin-III related	AT4G37680.1	0.0499962	0.197859	0.905797	0.627929	0.197859	0.0400523
IC0AAA56BH06	Putative amidase (unigene aCL1065Contig1)	AT5G07360.1	0.269972	0.171137	0.35907	0.627572	0.171137	0.0208245
IC0AAA3DH02	no annotation available (unigene aCL8989Contig1)	0	0.340887	0.181961	0.27029	0.626697	0.181961	0.0279305
IC0AAA55DH03	Arabidopsis thaliana genomic DNA	AT3G28720.1	0.273885	0.135281	0.230154	0.62584	0.135281	0.00586918
IC0AAA47DD08	Centromere/microtubule-binding protein cbf5 (unigene aIC0AAA47DD08RM1_c)	AT3G57150.1	0.47447	0.179755	0.116898	0.624956	0.179755	0.0266875
C08014B12	Sucrase-like protein (unigene aC08014B12SK_c)	AT4G26620.1	0.617801	0.189696	0.0549527	0.624282	0.189696	0.0344472
C01020E09	MRNA	AT2G16650.1	0.229859	0.203735	0.533535	0.623359	0.203735	0.046919
C08014F07	no annotation available (unigene aC08014F07SK_c)	0	0.529325	0.190619	0.0998322	0.623138	0.190619	0.0354717
IC0AAA44BE03	Transcription factor AtMYC2 (unigene aCL1923Contig1)	AT1G32640.1	0.269352	0.194942	0.428875	0.62295	0.194942	0.0389926
C31501E04	Emb|CAB89350.1 (unigene aC31501E04EF_c)	AT5G64660.1	0.298061	0.193399	0.370443	0.622561	0.193399	0.0377406
IC0AAA52DA11	UPI000051A04A	0	0.227101	0.143409	0.357316	0.621872	0.143409	0.00846016
IC0AAA31CE01	Putative laccase (unigene aCL1401Contig2)	AT3G09220.1	0.408379	0.17982	0.175475	0.619236	0.17982	0.0279359
IC0AAA44BF12	Putative short-chain dehydrogenase/reductase (unigene aCL714Contig1)	AT3G06060.1	0.637987	0.195964	0.0549699	0.617495	0.195964	0.0413879
C08025E03	ABC transporter	AT1G51500.1	-0.0597099	0.176364	0.870759	0.615715	0.176364	0.0261608
IC0AAA63BF12	T21P5.6 protein (unigene aCL3208Contig1)	AT3G03520.1	-0.264374	0.179691	0.394776	0.615242	0.179692	0.0286738
IC0AAA52DH01	DNA gyrase A subunit (unigene aCL9446Contig1)	AT3G10690.1	0.122239	0.133934	0.624375	0.614503	0.133934	0.00615388
C18025E03	T12C24.2 (unigene aC18025E03Rv_c)	AT1G12470.1	-0.500752	0.193919	0.125027	0.613904	0.193919	0.0404528
IC0AAA46DB07	Receptor kinase-like protein (unigene aCL9323Contig1)	AT3G55950.1	0.268592	0.146905	0.281492	0.613843	0.146905	0.010475
IC0AAA29BC03	Transposon protein	0	0.246402	0.180696	0.435765	0.613768	0.180696	0.0298283
IC0AAA35AF12	GPI anchored protein	0	-0.0510929	0.124637	0.84241	0.6137	0.124637	0.00422
IC0AAA77BF01	expressed protein (unigene aCL1645Contig1)	AT5G03670.1	0.331857	0.197568	0.327301	0.613384	0.197568	0.0441083
C08004B06	no annotation available (unigene aC08004B06SK_c)	0	-0.261548	0.168392	0.367134	0.61259	0.168392	0.0214189
IC0AAA58CE01	no annotation available (unigene aIC0AAA58CE01RM1_c)	0	0.203659	0.164877	0.487398	0.612334	0.164877	0.0196321
IC0AAA63CB06	no annotation available (unigene aCL8495Contig1)	0	0.386894	0.1081	0.037147	0.610865	0.1081	0.00180767
C31202G02	Chlorobium tepidum Orf122 like protein (unigene aC31202G02EF_c)	0	-0.0252923	0.18892	0.952297	0.609971	0.18892	0.0372496
IC0AAA7CF01	Glucose-6-phosphate isomerase (unigene aIC0AAA7CF01RM1_c)	AT5G42740.1	0.0506983	0.180458	0.894596	0.609244	0.180458	0.0306736
IC0AAA58DG07	no annotation available (unigene aIC0AAA58DG07RM1_c)	0	0.00621013	0.180129	0.989302	0.608555	0.180129	0.0306068
IC0AAA35DD03	AT5g16250/T21H19_170 (unigene aIC0AAA35DD03RM2_c)	AT5G16250.1	0.2808	0.17711	0.356662	0.607929	0.17711	0.028379
IC0AAA95DH03	G-patch domain	AT1G17070.1	0.24312	0.184223	0.455176	0.607773	0.184223	0.0381765
IC0AAA69DD05	expressed protein	AT4G21500.1	0.408036	0.16565	0.142682	0.606624	0.16565	0.0209036
C18004A04	OSJNBa0089K21.6 protein (unigene aCL1103Contig1)	AT5G23810.1	-0.0626877	0.18341	0.869257	0.606616	0.18341	0.0336621
IC0AAA97CG05	AT4g24840/F6I7_50 (unigene aCL3077Contig1)	AT4G24840.1	0.567325	0.191632	0.0795677	0.606182	0.191632	0.0406454
IC0AAA5BC07	Queuine-tRNA ribosyltransferase (unigene aIC0AAA5BC07RM1_c)	0	0.339668	0.18109	0.269473	0.60384	0.18109	0.0325044
C16017B04	P0650D04.6 protein (unigene aCL7858Contig1)	AT3G23160.1	0.093848	0.193749	0.811979	0.603363	0.193749	0.0435194
C08018D07	ATP synthase beta subunit (unigene aC08018D07SK_c)	AT5G08680.1	0.0903124	0.180458	0.806692	0.601948	0.180458	0.036414
C16011A02	no annotation available (unigene aC16011A02T7_c)	0	0.256329	0.14752	0.309097	0.600978	0.14752	0.012047
C06010A08	no annotation available (unigene aC06010A08SK_c)	0	0.299692	0.181392	0.338371	0.600848	0.181392	0.0353673
IC0AAA49AG05	CPRD49 (unigene aCL8800Contig1)	AT3G11210.1	0.267582	0.138844	0.254995	0.600414	0.138844	0.00858954
KN0AAA1CA01	no annotation available (unigene aKN0AAA1CA01ZM1_c)	0	0.128996	0.173399	0.699586	0.599055	0.173399	0.0275643
KN0AAB3DB09	Secondary cell wall-related glycosyltransferase family 47 (unigene aKN0AAB3DB09ZM1_c)	AT3G45400.1	0.322265	0.174994	0.278046	0.597571	0.174994	0.0290409
IC0AAA30CC05	QutD-like transporter	AT3G51490.1	0.34727	0.184674	0.268215	0.597163	0.184673	0.0369681
C08030C04	no annotation available (unigene aC08030C04SK_c)	0	0.0186915	0.19808	0.967631	0.59715	0.19808	0.0499556
IC0AAA26DC04	Putative FY protein (unigene aCL6350Contig1)	AT5G13480.1	0.406184	0.163267	0.138749	0.596947	0.163267	0.0209677
C05002F12	no annotation available (unigene aC05002F12SK_c)	0	0.430555	0.183667	0.162188	0.596315	0.183667	0.036414
IC0AAA85DB02	Threonine dehydrogenase and related Zn-dependent dehydrogenases (unigene aIC0AAA85DB02RM1_c)	AT1G32780.1	0.230722	0.126874	0.284577	0.59569	0.126874	0.00542465
C08036F06	no annotation available (unigene aC08036F06SK_c)	0	0.238464	0.192153	0.484761	0.595565	0.192153	0.0444521
C31010G08	Cyclin-dependent kinase (unigene aCL9108Contig1)	AT1G20930.1	0.0802165	0.11914	0.730451	0.595494	0.11914	0.00385489
KN0AAB1BA06	no annotation available (unigene aKN0AAB1BA06ZM1_c)	0	-0.0252072	0.125474	0.926251	0.594914	0.125474	0.00516393
IC0AAA30CE03	F3M18.18 (unigene aCL8043Contig1)	AT1G28380.1	0.531627	0.16862	0.0629129	0.594507	0.16862	0.0249231
C08007F01	no annotation available (unigene aC08007F01SK_c)	0	0.312986	0.180934	0.311482	0.593336	0.180934	0.0350014
C04035D01	no annotation available (unigene aC04035D01SK_c)	0	0.261147	0.188085	0.426654	0.592696	0.188085	0.0413879
IC0AAA33BH07	Formin-like protein AHF1 (unigene aCL7012Contig1)	AT3G25500.1	0.414738	0.17014	0.146809	0.59244	0.17014	0.0265066
IC0AAA58BB02	ENSANGP00000016953 (unigene aIC0AAA58BB02RM1_c)	AT3G03960.1	0.23451	0.188365	0.48362	0.592281	0.188365	0.0417001
KN0AAQ8YJ18	UPI000051A5DA	AT2G17130.1	0.43833	0.144453	0.0726414	0.591816	0.144453	0.0117495
C05073F01	mRNA decapping enzyme-like protein (unigene aC05073F01SK_c)	AT1G08370.1	0.486085	0.177003	0.103378	0.591447	0.177003	0.0321437
IC0AAA97BF05	UPI000051AAFB	AT2G24280.1	0.138506	0.112399	0.488789	0.590255	0.112399	0.00288978
IC0AAA56AD04	UPI00003C04D9	AT2G35530.1	-0.0518221	0.158714	0.8759	0.588445	0.158714	0.0197985
IC0AAA79DG06	Oligosaccharyltransferase (unigene aIC0AAA79DG06RM1_c)	AT5G66680.1	0.165656	0.113798	0.401438	0.588109	0.113798	0.00314272
C08019D11	no annotation available (unigene aC08019D11SK_c)	0	0.0483701	0.185788	0.902903	0.58744	0.185788	0.0407323
IC0AAA61BE03	no annotation available (unigene aIC0AAA61BE03RM1_c)	0	0.0532866	0.193653	0.897495	0.58688	0.193653	0.0489548
C05056E04	YUP8H12.20 protein (unigene aC05056E04SK_c)	AT1G05190.1	0.340856	0.16319	0.214704	0.586404	0.16319	0.0228998
C01002D10	no annotation available (unigene aC01002D10Rv_c)	0	0.319073	0.188261	0.322671	0.58624	0.188261	0.0435209
C08031D02	Phospholipase PLDb2 (unigene aCL3563Contig1)	AT2G42010.1	0.0993584	0.177489	0.781488	0.585493	0.177489	0.0340736
KN0AAQ12YP21	Mitochondrial carrier protein	AT5G42130.1	0.360922	0.175649	0.222498	0.582262	0.175649	0.033349
C08017A11	no annotation available (unigene aC08017A11SK_c)	AT4G37700.1	0.348968	0.177258	0.244444	0.581958	0.177258	0.0348302
C06024B01	14-3-3 protein 6 (unigene aCL1161Contig1)	AT1G78300.1	0.373982	0.12478	0.0758826	0.581786	0.12478	0.00561542
IC0AAA82BA08	GTPase activating protein	0	0.443188	0.168065	0.117229	0.580493	0.168065	0.0275765
IC0AAA69BA06	Galactoside 2-alpha-L-fucosyltransferase (EC 2.4.1.69) (Xyloglucan alpha-(1	AT1G74420.2	0.165642	0.129962	0.47126	0.579329	0.129962	0.00728234
IC0AAA65AD07	Sugar-phosphate isomerase-like protein (unigene aCL867Contig1)	AT3G54690.1	0.402248	0.102442	0.0241699	0.578599	0.102442	0.00181104
IC0AAA73BF03	Genomic DNA	AT5G16320.1	0.0181752	0.138562	0.953158	0.578544	0.138562	0.0105042
IC0AAA64DD11	Serine/threonine protein kinase-like protein (unigene aCL1746Contig1)	AT5G10930.1	0.0456101	0.180875	0.905905	0.57708	0.180875	0.0392008
IC0AAA93CH06	OSJNBb0012E24.2 protein (unigene aCL5128Contig2)	AT3G47420.1	0.253607	0.108734	0.164039	0.575727	0.108734	0.00274294
IC0AAA84DF05	Receptor protein kinase - like protein (unigene aIC0AAA84DF05RM1_c)	AT5G65700.1	0.351833	0.147806	0.156227	0.575061	0.147805	0.0153603
IC0AAA55AH06	BZIP protein	AT5G25590.1	0.353963	0.128009	0.10126	0.573996	0.128009	0.00703143
IC0AAA68DB01	no annotation available (unigene aCL7436Contig1)	0	0.0913649	0.156531	0.771229	0.573989	0.156531	0.0208245
C08026A06	OSJNBb0022F23.11 protein (unigene aCL8363Contig1)	AT1G74050.1	0.33203	0.15957	0.216406	0.573311	0.15957	0.0229132
IC0AAA14CG12	LOB domain protein 38 (unigene aCL6376Contig1)	AT3G49940.1	0.466565	0.16105	0.0861032	0.573306	0.16105	0.023813
IC0AAA73BD11	Threonine dehydrogenase and related Zn-dependent dehydrogenases (unigene aIC0AAA73BD11RM1_c)	AT5G51970.2	0.0136731	0.153432	0.970123	0.570166	0.153432	0.0195797
IC0AAA47AH02	Similarity to RNA-binding protein (unigene aIC0AAA47AH02RM1_c)	AT3G14450.1	0.128566	0.125767	0.57869	0.569561	0.125767	0.00664918
C08035D09	Periplasmic immunogenic protein (unigene aC08035D09SK_c)	0	-0.235757	0.133775	0.30191	0.569289	0.133775	0.00941133
IC0AAA69DC07	no annotation available (unigene aIC0AAA69DC07RM1_c)	0	-0.0772476	0.166653	0.82052	0.568642	0.166653	0.0291184
IC0AAA79AB06	Pyrophosphate-dependent phosphofructokinase beta subunit (unigene aCL8714Contig1)	AT1G12000.1	0.382767	0.148755	0.126633	0.568109	0.148755	0.0168867
C08018C04	no annotation available (unigene aC08018C04SK_c)	0	0.139588	0.160173	0.642478	0.566999	0.160173	0.0244006
KN0AAQ7YH05	Putative DegP2 protease (unigene aKN0AAQ7YH05RM1_c)	AT5G40200.1	0.401316	0.108796	0.0324088	0.566829	0.108796	0.00304049
C31200D11	expressed protein (unigene aC31200D11EF_c)	AT1G71430.1	0.186412	0.187572	0.590378	0.566625	0.187572	0.0495614
IC0AAA55AB12	no annotation available (unigene aCL2839Contig1)	0	0.196994	0.128506	0.372868	0.565659	0.128506	0.00779955
C02004B01	Putative pectinesterase (unigene aCL4489Contig1)	AT4G02320.1	0.249136	0.147535	0.324203	0.561808	0.147535	0.0171821
IC0AAA53CG01	no annotation available (unigene aIC0AAA53CG01RM1_c)	0	0.275272	0.142713	0.25451	0.561632	0.142713	0.0144756
C05803D07	no annotation available (unigene aC05803D07SK_c)	0	0.327108	0.160551	0.226874	0.559314	0.160551	0.0264398
KN0AAB2CC02	no annotation available (unigene aKN0AAB2CC02ZM1_c)	AT2G25670.2	0.134647	0.116902	0.523352	0.559291	0.116902	0.00494168
IC0AAA10CH09	UDP-galactopyranose mutase (unigene aIC0AAA10CH09RM1_c)	0	0.217907	0.147246	0.392474	0.559289	0.147246	0.0173944
IC0AAA40DB04	Predicted flavoprotein involved in K+ transport (unigene aIC0AAA40DB04RM1_c)	AT5G43890.1	0.0634331	0.111673	0.777685	0.559222	0.111673	0.00381991
IC0AAA53BH09	L-lactate dehydrogenase (unigene aIC0AAA53BH09RM1_c)	AT4G18360.1	0.233395	0.103312	0.177484	0.558232	0.103312	0.00241202
IC0AAA4BF03	UPI000035064D	AT3G53720.1	0.201729	0.153734	0.454052	0.557373	0.153734	0.0218446
IC0AAA61DD03	Myb-related transcription factor (unigene aCL4689Contig1)	AT3G06490.1	0.0760154	0.143902	0.793978	0.557318	0.143902	0.0157163
IC0AAA89BD11	Putative ubiquitin-conjugating enzyme (unigene aIC0AAA89BD11RM1_c)	AT2G33770.1	0.406937	0.167049	0.147074	0.556981	0.167049	0.0325084
IC0AAA84BB01	F2J10.15 protein (unigene aCL3284Contig1)	AT1G49960.2	0.383246	0.119988	0.059695	0.555496	0.119988	0.00584627
IC0AAA32CC10	F4P13.11 protein (unigene aCL9359Contig1)	AT3G01560.1	0.118027	0.17013	0.722147	0.554309	0.17013	0.0358566
IC0AAA25AF01	T21P5.16 protein (unigene aCL2121Contig2)	AT3G03420.1	0.108265	0.137519	0.679341	0.554143	0.137519	0.0127625
IC0AAA94CC05	no annotation available (unigene aIC0AAA94CC05RM1_c)	0	0.0496717	0.170428	0.890456	0.553827	0.170428	0.0362644
C31009B01	no annotation available (unigene aCL1704Contig1)	0	0.169426	0.132973	0.471501	0.553252	0.132973	0.0107423
IC0AAA66DD04	UPI0000610930 (unigene aCL1536Contig1)	AT4G39820.1	0.262295	0.161781	0.345998	0.552514	0.161781	0.0290409
IC0AAA86BH09	Cyclin-dependent kinase inhibitor (unigene aCL3283Contig1)	AT2G23430.1	-0.188637	0.14207	0.448558	0.552502	0.14207	0.0154052
IC0AAA56AG12	Emb|CAB62356.1 (unigene aCL1403Contig1)	AT5G23570.1	-0.0863602	0.119319	0.709221	0.552143	0.119319	0.00586536
IC0AAA43AA08	Expressed protein (unigene aCL6942Contig1)	AT2G35155.1	0.378252	0.163128	0.166462	0.550728	0.163128	0.0306736
IC0AAA57DH08	Expressed protein (unigene aIC0AAA57DH08RM1_c)	AT5G51670.1	-0.152423	0.148193	0.575097	0.550055	0.148193	0.0196702
C05054C06	Putative WD-repeat protein (unigene aCL3737Contig1)	AT4G03020.1	0.483084	0.17921	0.109611	0.54942	0.17921	0.0465602
C16012B11	Diadenosine tetraphosphatase and related serine/threonine protein phosphatases-like (unigene aC16012B11SK_c)	AT5G58200.1	0.210692	0.16901	0.482987	0.549219	0.16901	0.0362644
C06019A10	no annotation available (unigene aC06019A10SK_c)	0	0.275634	0.131037	0.211319	0.548155	0.131037	0.0104113
KN0AAA3BE01	no annotation available (unigene aKN0AAA3BE01ZM1_c)	0	0.262156	0.150146	0.306474	0.547773	0.150146	0.021203
C06015A09	no annotation available (unigene aC06015A09SK_c)	0	0.207622	0.143197	0.403448	0.544711	0.143197	0.0172754
IC0AAA10DG10	no annotation available (unigene aIC0AAA10DG10RM1_c)	0	0.336098	0.136975	0.14437	0.543026	0.136975	0.0139485
IC0AAA36AA04	Expressed protein (unigene aCL4427Contig1)	AT2G42580.1	0.121832	0.122143	0.589141	0.541072	0.122143	0.00752112
KN0AAK2AH05	Zinc transporter 4	AT1G10970.1	0.243939	0.13402	0.284027	0.539515	0.13402	0.0128184
KN0AAQ5YC23	no annotation available (unigene aKN0AAQ5YC23RM1_c)	AT4G21710.1	0.167042	0.145768	0.525998	0.537641	0.145768	0.0202709
IC0AAA11AC10	Possible transporter-like protein (unigene aIC0AAA11AC10RM1_c)	AT3G43790.2	0.035403	0.152401	0.913879	0.53577	0.152401	0.0252639
C08003G02	no annotation available (unigene aC08003G02SK_c)	0	-0.218604	0.168211	0.460232	0.535401	0.168211	0.0395669
IC0AAA13DF03	Emb|CAB87410.1 (unigene aCL5900Contig1)	AT3G56110.1	0.369426	0.118468	0.065576	0.534686	0.118468	0.00677956
C08029H07	Protein disulfide isomerase protein 2	AT5G60640.1	0.320564	0.14454	0.186187	0.534001	0.144539	0.0201355
C20008H11	YABBY-like transcription factor PROLONGATA (unigene aCL4611Contig1)	AT2G26580.2	0.0663379	0.175548	0.854411	0.532579	0.175548	0.0486907
KN0AAB2AB03	Receptor-like protein kinase (unigene aKN0AAB2AB03ZM1_c)	AT5G48380.1	0.0614279	0.156559	0.849666	0.531903	0.156559	0.0362821
IC0AAA69BG05	Genomic DNA	AT4G26550.1	0.00125996	0.115565	0.996812	0.531716	0.115565	0.00605832
IC0AAA88CG02	60S ribosomal protein L2 (unigene aIC0AAA88CG02RM1_c)	AT4G36130.1	0.425068	0.0988022	0.0152618	0.530948	0.0988022	0.00248864
C04013A01	glucose inhibited division protein A from prokaryotes (unigene aC04013A01SK_c)	AT2G13440.1	0.0773573	0.169558	0.822925	0.530869	0.169558	0.0424948
IC0AAA64BE05	MAK1 protein (unigene aIC0AAA64BE05FM1_c)	AT5G67030.2	0.0620574	0.128587	0.812823	0.530335	0.128587	0.0113145
C04004D07	Arabidopsis thaliana genomic DNA	AT5G57460.1	0.211045	0.163032	0.46241	0.52839	0.163032	0.036609
IC0AAA80AC06	no annotation available (unigene aIC0AAA80AC06RM1_c)	0	-0.124659	0.119821	0.569865	0.527824	0.119821	0.00777213
IC0AAA11BF09	Kinesin-like protein (unigene aCL6102Contig1)	AT1G12430.1	0.249806	0.130605	0.258987	0.526463	0.130605	0.01275
C02020F12	no annotation available (unigene aC02020F12SK_c)	0	0.170448	0.117718	0.404018	0.525252	0.117718	0.00724047
IC0AAA53DC12	Terpene synthase (unigene aIC0AAA53DC12RM1_c)	AT5G23960.1	0.35416	0.142004	0.137883	0.524969	0.142004	0.0200873
IC0AAA64DH06	no annotation available (unigene aIC0AAA64DH06FM1_c)	0	0.144424	0.16021	0.629486	0.523634	0.16021	0.0355015
IC0AAA77DC10	no annotation available (unigene aCL9229Contig1)	0	0.230951	0.150596	0.372669	0.523166	0.150596	0.026803
IC0AAA10BA08	Putative transferrin (unigene aCL8746Contig1)	0	-0.0327531	0.154754	0.922418	0.522645	0.154754	0.0306397
IC0AAA68DD08	F-box protein family	AT2G44900.1	0.367992	0.132112	0.0987589	0.522187	0.132112	0.0142123
IC0AAA36AH12	Beta-1	AT2G05790.1	0.0372949	0.160763	0.914035	0.521885	0.160763	0.036414
C08006F03	no annotation available (unigene aC08006F03SK_c)	0	0.0384511	0.156927	0.909382	0.520466	0.156927	0.0332467
IC0AAA47BF04	no annotation available (unigene aCL9438Contig1)	0	0.282431	0.113127	0.137678	0.520245	0.113127	0.0060728
IC0AAA28BC03	OSJNBa0027H06.12 protein (unigene aIC0AAA28BC03RM1_c)	AT5G03795.1	0.404932	0.138046	0.0827348	0.518828	0.138046	0.018412
IC0AAA32BB12	Putative PAP-specific phosphatase (unigene aCL5106Contig1)	AT5G54390.1	0.0851327	0.150628	0.778954	0.517826	0.150628	0.028191
IC0AAA46AB06	Protein At1g51340 (unigene aIC0AAA46AB06RM1_c)	AT1G51340.2	0.344813	0.169832	0.228531	0.517788	0.169832	0.0477087
KN0AAB1BF09	MLP3.2 protein (unigene aKN0AAB1BF09ZM1_c)	AT3G07568.1	0.0571537	0.154843	0.857716	0.517235	0.154843	0.0321974
C06002B07	Eukaryotic translation initiation factor 5A-2 (unigene aCL1105Contig1)	AT1G13950.1	0.0114418	0.160472	0.977374	0.513832	0.160472	0.0387346
C31302F01	HVA22-like protein i (unigene aCL2499Contig1)	AT5G42560.1	0.149929	0.16816	0.634738	0.513765	0.16816	0.0472735
C08019E09	no annotation available (unigene aC08019E09SK_c)	0	0.140345	0.159909	0.640115	0.511932	0.159909	0.0387435
IC0AAA63BB01	no annotation available (unigene aIC0AAA63BB01FM1_c)	0	0.405343	0.152719	0.114961	0.511533	0.152719	0.0318006
KN0AAP9YI22	Expressed protein (unigene aKN0AAP9YI22FM1_c)	AT3G49550.1	0.151695	0.150064	0.583618	0.509978	0.150064	0.0297764
IC0AAA56DA02	At2g37820 protein (unigene aIC0AAA56DA02RM1_c)	AT2G37820.1	0.381046	0.166697	0.172708	0.509657	0.166697	0.0471136
KN0AAP5YD20	UDP-glucose dehydrogenase	AT5G15490.1	0.455397	0.120658	0.0288682	0.509613	0.120658	0.00985916
IC0AAA69CF12	Transcription factor-like protein (unigene aCL2996Contig1)	AT5G23150.1	0.263337	0.153939	0.31755	0.508323	0.153939	0.0339407
IC0AAA25BE06	no annotation available (unigene aIC0AAA25BE06RM1_c)	0	0.394594	0.153867	0.128032	0.507779	0.153867	0.0340442
IC0AAA39AD08	Glutamine synthetase 2	AT5G35630.2	0.124417	0.136891	0.625977	0.506816	0.136891	0.0199323
IC0AAA80CD02	Vitellogenin 6 precursor (unigene aIC0AAA80CD02RM1_c)	0	0.385174	0.121392	0.0614152	0.506796	0.121392	0.0105042
C02016F11	Putative purple acid phosphatase (unigene aCL2471Contig1)	AT5G34850.1	-0.00634976	0.135916	0.984667	0.506573	0.135916	0.0192914
C34209B05	Transferrin receptor and related proteins containing the protease- associated (unigene aC34209B05EF_c)	AT3G54720.1	0.136046	0.164946	0.663215	0.50299	0.164946	0.0476717
IC0AAA76CE06	GATA transcription factor 26 (unigene aCL2151Contig1)	AT4G24470.2	0.376933	0.111738	0.0481689	0.501568	0.111738	0.00698004
KN0AAQ9YH08	toprim domain-containing protein	AT1G30680.1	0.144493	0.122497	0.510986	0.501052	0.122497	0.0118256
C08035G12	At2g26850 (unigene aC08035G12SK_c)	AT2G32560.1	-0.00710784	0.148659	0.984448	0.500541	0.148659	0.0310502
IC0AAA96DA07	UPI000019717E	AT5G67380.1	0.403117	0.135708	0.07849	0.500436	0.135708	0.0202709
C16014C11	no annotation available (unigene aC16014C11SK_c)	0	0.228331	0.105945	0.19983	0.498219	0.105945	0.00539125
IC0AAA33DD05	ENSANGP00000004677 (unigene aIC0AAA33DD05RM1_c)	AT5G20890.1	0.176526	0.156143	0.532618	0.497391	0.156143	0.0394143
IC0AAA83DF07	CG4993-PA	0	0.172161	0.158939	0.551768	0.495082	0.158939	0.0434708
C07007E08	Fb14 (unigene aCL6544Contig1)	AT2G47690.1	0.245473	0.158601	0.368457	-0.502348	0.158601	0.0403884
C31503G01	OSJNBa0010D21.1 protein (unigene aCL7716Contig1)	AT3G24240.1	-0.480707	0.156009	0.0685055	-0.50241	0.156009	0.0376602
IC0AAA83CF10	Reticulon-like (unigene aIC0AAA83CF10RM1_c)	AT4G28430.1	-0.23588	0.15885	0.390427	-0.503047	0.15885	0.0403954
IC0AAA15DB08	Orf protein (unigene aIC0AAA15DB08RM1_c)	AT3G58680.1	-0.159374	0.155362	0.576384	-0.503117	0.155362	0.0367698
IC0AAA5AB01	Putative immunophilin / FKBP-type peptidyl-prolyl cis-trans isomerase (unigene aCL8187Contig1)	AT4G19830.1	-0.131985	0.140329	0.613462	-0.503682	0.140329	0.0229789
IC0AAA77CG10	Predicted protein (unigene aIC0AAA77CG10RM1_c)	0	-0.126091	0.143378	0.639519	-0.506205	0.143378	0.0247108
C31108D05	Homeodomain leucine zipper protein HDZ2 (unigene aC31108D05EF_c)	AT3G01470.1	0.0364487	0.154435	0.912134	-0.508825	0.154435	0.0342393
IC0AAA6CC09	no annotation available (unigene aCL8644Contig1)	0	0.0602609	0.150179	0.845527	-0.50913	0.150179	0.0300718
IC0AAA27DA06	OSJNBa0093O08.2 protein (unigene aIC0AAA27DA06RM1_c)	AT1G56140.1	-0.411741	0.152666	0.109434	-0.510158	0.152666	0.0321431
IC0AAA96BE10	no annotation available (unigene aIC0AAA96BE10RM1_c)	0	-0.0937129	0.157571	0.766704	-0.515469	0.157571	0.0353298
IC0AAA42DF07	no annotation available (unigene aCL8085Contig1)	0	-0.514979	0.158379	0.0551373	-0.516417	0.158379	0.0358003
C31003H06	Arabidopsis thaliana genomic DNA	AT5G44600.1	-0.267081	0.145073	0.278046	-0.518408	0.145073	0.0233903
C34009C09	Tubulin beta-2/beta-3 chain (unigene aCL1196Contig2)	AT5G44340.1	0.0357448	0.160187	0.918206	-0.524189	0.160187	0.0353207
IC0AAA41BC07	AT5g45560/MFC19_23 (unigene aIC0AAA41BC07RM1_c)	AT4G19040.1	-0.560851	0.173293	0.0563816	-0.525819	0.173293	0.048675
C31501A07	Calmodulin-domain protein kinase CDPK isoform 7 (unigene aC31501A07EF_c)	AT5G12480.1	-0.297318	0.157824	0.26729	-0.529711	0.157824	0.0314647
C31503G03	Sorbitol related enzyme (unigene aCL8593Contig1)	AT5G51970.2	-0.0696026	0.168191	0.841111	-0.531298	0.168191	0.0409328
C05002E06	Arabidopsis thaliana genomic DNA	AT3G19340.1	-0.060952	0.157424	0.850907	-0.534711	0.157424	0.0298283
C02015B05	Glucuronosyl transferase-like protein (unigene aCL8573Contig1)	AT3G55700.1	-0.50377	0.169829	0.0790081	-0.53503	0.169829	0.0414172
KN0AAP6YM13	Molybdenum cofactor sulfurase (unigene aKN0AAP6YM13FM1_c)	AT1G16540.1	-0.470757	0.174725	0.109724	-0.536767	0.174725	0.0462092
C08007C09	no annotation available (unigene aC08007C09SK_c)	AT3G10300.3	0.192742	0.173894	0.542126	-0.539442	0.173894	0.0442938
IC0AAA34CG02	Putative metallophosphatase (unigene aCL5766Contig1)	AT1G13750.1	-0.501132	0.177196	0.093795	-0.540809	0.177196	0.0474789
C31102H03	no annotation available (unigene aC31102H03EF_c)	0	-0.545996	0.163996	0.0507316	-0.54188	0.163996	0.0338562
C34005A08	Vesicle-associated membrane protein 713 (unigene aCL2770Contig1)	AT5G11150.1	0.269099	0.178065	0.381268	-0.543064	0.178065	0.0476642
C31100C01	Rab2-like protein (unigene aCL5259Contig1)	AT4G17170.1	0.0634364	0.165942	0.853192	-0.544582	0.165942	0.0348892
KN0AAP6YO21	Splice isoform 3 of Q84VX3 (unigene aKN0AAP6YO21FM1_c)	AT5G11030.1	-0.174757	0.14919	0.514892	-0.54491	0.14919	0.021091
KN0AAP9YK23	no annotation available (unigene aKN0AAP9YK23FM1_c)	0	-0.285429	0.165824	0.314165	-0.546598	0.165824	0.034198
C34207B03	no annotation available (unigene aC34207B03EF_c)	AT5G66980.1	-0.448768	0.180176	0.138457	-0.552225	0.180176	0.0465892
C31705D12	ATP-dependent Clp protease subunit ClpP (unigene aCL3999Contig1)	AT1G02560.1	-0.0551707	0.157205	0.86564	-0.552402	0.157205	0.0252947
IC0AAA62DC02	F1N19.17 (unigene aCL7769Contig1)	AT1G64600.1	-0.442405	0.144565	0.070319	-0.553015	0.144565	0.0167644
C06004H07	no annotation available (unigene aC06004H07SK_c)	0	-0.200765	0.173166	0.51984	-0.553672	0.173166	0.0388923
IC0AAA74CA05	Auxin response factor 3 (unigene aCL3533Contig1)	AT1G30330.1	-0.272433	0.136134	0.235598	-0.555128	0.136134	0.0119913
IC0AAA9CF09	Ethylene response factor (unigene aCL89Contig1)	AT3G14230.3	-0.316343	0.136515	0.173793	-0.558064	0.136515	0.0143778
C31010C11	GTP-binding protein-like (unigene aCL8702Contig1)	AT5G66470.1	-0.534045	0.169556	0.0693141	-0.55867	0.169556	0.0384429
C05001G05	no annotation available (unigene aCL7982Contig1)	AT1G33060.1	-0.372393	0.145192	0.127995	-0.559459	0.145192	0.0161299
IC0AAA7DH06	expressed protein (unigene aCL8750Contig1)	AT2G33585.1	0.430332	0.170008	0.132766	-0.560342	0.170008	0.0342008
C05072G01	Plastid division regulator MinE (unigene aCL9045Contig1)	AT1G69390.1	-0.151046	0.163136	0.620261	-0.560998	0.163136	0.0281423
C06015D06	Expressed protein (unigene aCL3745Contig1)	AT3G58670.1	-0.404996	0.148908	0.106566	-0.56142	0.148908	0.0181358
IC0AAA38AF09	Predicted protein (unigene aIC0AAA38AF09RM1_c)	0	-0.234922	0.168613	0.424908	-0.561929	0.168613	0.032576
C07007D05	YUP8H12.22 protein (unigene aC07007D05SK_c)	AT1G05170.1	0.0865661	0.18605	0.819789	-0.562329	0.18605	0.0494887
IC0AAA14DE01	Rab escort protein	AT3G06540.1	-0.26221	0.183202	0.410011	-0.563873	0.183202	0.0458378
C34110C10	Ser/Thr protein phosphatase family (unigene aCL8051Contig1)	0	-0.46661	0.177486	0.118425	-0.564715	0.177486	0.0396481
C01005D02	Protein At1g79920 (unigene aCL6476Contig1)	AT1G79930.2	-0.273732	0.160003	0.317525	-0.571897	0.160003	0.0233768
C01004C05	no annotation available (unigene aCL8318Contig1)	0	-0.36422	0.170332	0.203453	-0.572907	0.170332	0.0311658
C31405B02	T1B9.26 protein (unigene aC31405B02EF_c)	AT3G07090.1	-0.534781	0.181942	0.0821228	-0.57392	0.181942	0.0412035
IC0AAA71BA04	choline transporter-related	AT4G38640.1	-0.221323	0.138366	0.35267	-0.574648	0.138366	0.01083
KN0AAI1DF10	UPI0000197079	AT3G60370.1	-0.414597	0.161543	0.127661	-0.576718	0.161543	0.0235126
C08014E08	no annotation available (unigene aC08014E08SK_c)	0	-0.560536	0.18347	0.0707455	-0.578426	0.18347	0.041319
C34107H07	Kelch repeat containing protein (unigene aCL4608Contig1)	AT3G07720.1	-0.489404	0.182885	0.115313	-0.57982	0.182885	0.0423709
IC0AAA75AH06	Putative U1 snRNP 70K protein (unigene aCL8720Contig1)	AT3G50670.1	-0.0767823	0.132363	0.772759	-0.579974	0.132363	0.00802242
IC0AAA80AG11	expressed protein (unigene aCL3730Contig1)	AT3G50370.1	-0.306906	0.147882	0.217855	-0.580311	0.147882	0.0146215
KN0AAQ7YG23	F14D16.26 (unigene aCL3475Contig2)	AT1G19110.1	-0.388495	0.14823	0.119429	-0.581169	0.14823	0.0146958
C03011H08	no annotation available (unigene aC03011H08SK_c)	AT4G18530.1	-0.0303285	0.167881	0.934705	-0.581245	0.167881	0.031164
C02008C12	Putative receptor protein kinase (unigene aCL4613Contig1)	AT2G26330.1	-0.0658262	0.184313	0.863538	-0.581641	0.184313	0.041135
KN0AAP1YK15	Histidine triad (HIT) protein (unigene aKN0AAP1YK15FM1_c)	AT1G31160.1	-0.108263	0.185833	0.771428	-0.582851	0.185833	0.0421665
C32009A11	26S proteasome regulatory particle non-ATPase subunit8 (unigene aCL116Contig2)	AT5G05780.1	-0.0780148	0.16962	0.822287	-0.582868	0.16962	0.0282201
C31010G02	EDS1 (unigene aCL9440Contig1)	AT3G48090.1	-0.350589	0.18038	0.25065	-0.585114	0.18038	0.0364685
C31806A07	Gb|AAF43949.1 (unigene aC31806A07EF_c)	AT5G51160.1	-0.00281481	0.188769	0.995731	-0.585486	0.188769	0.0443262
IC0AAA67CA03	Arabidopsis thaliana genomic DNA	AT3G14890.1	-0.491346	0.189774	0.124072	-0.585555	0.189774	0.0453173
C31002F02	Plastid division protein FtsZ (unigene aCL3806Contig1)	AT2G36250.2	-0.276842	0.120161	0.169345	-0.585904	0.120161	0.00445563
C02001H07	Putative ubiquitin protein ligase (unigene aCL5557Contig1)	AT3G53090.2	-0.0758599	0.153384	0.808353	-0.593793	0.153384	0.0157433
KN0AAP10YM21	Putative peroxisomal membrane protein (unigene aKN0AAP10YM21FM1_c)	AT2G39970.1	-0.457347	0.18586	0.143022	-0.594702	0.18586	0.0388096
KN0AAB1DD07	Peptidyl-prolyl cis-trans isomerase-like protein (unigene aKN0AAB1DD07ZM1_c)	AT5G19370.1	-0.323053	0.135521	0.155409	-0.595923	0.135521	0.00784456
C06019B07	no annotation available (unigene aC06019B07SK_c)	0	-0.280058	0.190899	0.396798	-0.596595	0.190899	0.0428318
C32008F02	expressed protein (unigene aCL8792Contig1)	AT1G25370.1	0.0756614	0.19485	0.850405	-0.597905	0.19485	0.0464068
KN0AAI3DA11	Oxysterol-binding protein (unigene aKN0AAI3DA11FM1_c)	AT3G09300.1	-0.472249	0.197449	0.15409	-0.601515	0.197449	0.0478728
C31009A08	Enoyl-CoA hydratase (unigene aCL3158Contig1)	AT4G16800.1	-0.198443	0.199052	0.589265	-0.601776	0.199052	0.0494289
C04016D11	no annotation available (unigene aC04016D11SK_c)	0	-0.302423	0.158208	0.259292	-0.603527	0.158208	0.0170124
C01012B03	Putative BP-5 protein (unigene aCL3157Contig1)	AT2G46970.1	-0.0394663	0.111527	0.864536	-0.604283	0.111527	0.00236878
C31204B04	Inositol-3-phosphate synthase (unigene aCL25Contig1)	AT2G22240.1	-0.337024	0.196918	0.317437	-0.606623	0.196918	0.0456867
IC0AAA21BH10	PFE18 protein (unigene aCL876Contig1)	AT4G24690.1	-0.454351	0.179844	0.133672	-0.608991	0.179844	0.0302658
KN0AAP10YH17	F12G12.3 protein (unigene aKN0AAP10YH17FM1_c)	AT1G34150.1	-0.514533	0.177765	0.0862337	-0.610967	0.177765	0.0281975
IC0AAA45CD03	Putative TPR-containing nuclear phosphoprotein (unigene aCL1864Contig1)	AT2G06210.2	-0.36345	0.174568	0.216183	-0.611731	0.174568	0.0256024
C06015H06	NADPH:quinone oxidoreductase (unigene aCL4551Contig1)	AT3G27890.1	-0.22268	0.164216	0.438158	-0.620813	0.164216	0.0178276
KN0AAP6YI14	Putative RNA-binding protein	AT1G78160.1	-0.453526	0.135252	0.0492095	-0.622794	0.135252	0.00604066
IC0AAA2CC11	no annotation available (unigene aCL1808Contig2)	AT2G02170.1	-0.561984	0.190612	0.0809896	-0.624229	0.190612	0.0352177
KN0AAI1BD02	OSJNBa0004G10.17 protein (unigene aKN0AAI1BD02FM2_c)	AT1G06500.2	-0.406664	0.178467	0.18071	-0.624505	0.164446	0.0174018
IC0AAA7DC08	UPI00000A9E91	AT1G69800.1	-0.516842	0.20614	0.136139	-0.624713	0.20614	0.0489548
C32013F01	AT3g10030/T22K18_15 (unigene aCL6016Contig1)	AT3G10030.1	-0.128234	0.16012	0.673476	-0.625332	0.16012	0.015025
C04032F01	expressed protein (unigene aC04032F01SK_c)	AT1G73970.1	-0.444521	0.176487	0.134598	-0.62995	0.176487	0.0235276
C04027E10	Gb|AAC64874.1 (unigene aCL7789Contig1)	AT5G41120.1	-0.385577	0.207684	0.274355	-0.632119	0.207684	0.0480829
IC0AAA22CE08	OSJNBa0010H02.17 protein (unigene aCL2255Contig1)	AT2G35710.1	-0.48597	0.154237	0.0629875	-0.632185	0.154237	0.0117376
C06019F02	Serine/threonine protein kinase-like protein (unigene aC06019F02SK_c)	AT3G62220.1	-0.198875	0.175242	0.530564	-0.63371	0.175242	0.0221492
C01013C08	no annotation available (unigene aC01013C08SK_c)	0	-0.537358	0.163837	0.0538661	-0.635337	0.163837	0.015611
C32007C06	At2g39050/T7F6.22 (unigene aCL633Contig2)	AT2G39050.1	0.177251	0.195782	0.627468	-0.635391	0.195782	0.0364238
C31501B09	UPI00001623FE	AT2G40760.1	-0.517665	0.165665	0.065047	-0.635718	0.165665	0.0164624
IC0AAA57BD11	Fiber protein Fb34 (unigene aCL5879Contig1)	AT1G68220.1	-0.515866	0.208572	0.1415	-0.635736	0.208572	0.0477468
C05055G12	Protein At5g24320 (unigene aCL8926Contig1)	AT1G64610.2	0.272975	0.199999	0.435481	-0.637848	0.199999	0.0392008
IC0AAA12CC03	Arabidopsis thaliana genomic DNA	AT5G05230.1	0.0581849	0.213092	0.898651	-0.64355	0.213092	0.0495956
IC0AAA32BC04	Arabidopsis thaliana genomic DNA	AT5G54240.1	-0.13417	0.190547	0.717412	-0.649423	0.190547	0.0292619
C31501A01	Putative ankyrin-repeat protein (unigene aC31501A01EF_c)	AT2G17390.1	-0.170385	0.184782	0.621624	-0.649695	0.184782	0.0252494
C16012E09	F27F5.8 (unigene aCL1435Contig1)	AT1G45000.1	-0.124929	0.215472	0.772797	-0.651199	0.215472	0.0494887
C07008D01	Chaperone protein dnaJ 15 (unigene aC07008D01SK_c)	AT1G68370.1	-0.207308	0.194467	0.559614	-0.656361	0.194467	0.0307089
C31503D03	Expressed protein (unigene aCL3046Contig1)	AT2G40060.1	-0.193204	0.19425	0.589883	-0.65733	0.19425	0.0303255
C32014C04	Nt-rab6 protein (unigene aCL4723Contig1)	AT2G44610.1	0.0483984	0.204235	0.911752	-0.658688	0.204235	0.0374558
C31109B05	Beta-1	AT5G55500.1	-0.711225	0.217304	0.0542662	-0.661958	0.217304	0.0478728
IC0AAA18CA02	Cullin-like protein1 (unigene aIC0AAA18CA02RM1_c)	AT4G02570.3	-0.255268	0.186149	0.433016	-0.661958	0.186149	0.0239174
C08025F01	At5g27710 (unigene aCL1504Contig1)	AT5G27710.1	-0.566864	0.188418	0.0748433	-0.665923	0.188418	0.0246075
KN0AAB2CC05	Cytochrome c (unigene aKN0AAB2CC05ZM1_c)	AT4G10040.1	-0.331186	0.195454	0.322744	-0.666968	0.195454	0.0291184
KN0AAP5YG22	T17B22.4 protein (unigene aKN0AAP5YG22FM1_c)	AT3G03270.1	-0.548082	0.21412	0.128694	-0.667305	0.21412	0.0433679
C06022C07	Probable 26S proteasome non-ATPase regulatory subunit 3 (unigene aCL7610Contig1)	AT1G20200.1	-0.16269	0.135449	0.501744	-0.670713	0.135449	0.00406529
C31100E08	AT4g26670/F10M23_10 (unigene aC31100E08EF_c)	AT4G26670.1	-0.517555	0.174619	0.0903407	-0.673536	0.174619	0.0209611
KN0AAP1YM18	Transcription factor APFI-like (unigene aCL5447Contig1)	AT1G19580.1	-0.534623	0.19498	0.103742	-0.675306	0.19498	0.0272347
C03004D12	Ferredoxin--nitrite reductase	AT2G15620.1	-0.127644	0.155083	0.663701	-0.67683	0.155083	0.00818633
C34208B03	AT4g11680/T5C23_110 (unigene aCL1001Contig2)	AT4G11680.1	-0.427944	0.184039	0.16526	-0.67888	0.184039	0.0202709
IC0AAA70CF06	Putative vacuolar protein sorting	AT3G47810.3	-0.443624	0.217973	0.227504	-0.680668	0.217974	0.0429781
C08016B12	no annotation available (unigene aCL4340Contig1)	0	-0.648055	0.199253	0.0551212	-0.682786	0.199253	0.0285699
C32103H03	Predicted protein (unigene aCL8522Contig1)	AT2G17975.1	-0.244515	0.187373	0.457588	-0.685496	0.187373	0.0209611
C05056H01	Long-chain acyl-CoA synthetase (unigene aC05056H01SK_c)	AT3G05970.1	-0.382698	0.180016	0.206437	-0.685864	0.180016	0.0171285
C20001E10	no annotation available (unigene aC20001E10SK_c)	0	-0.556827	0.181891	0.0702393	-0.688244	0.181891	0.0177667
C31403G08	expressed protein	AT2G26810.1	-0.421604	0.227706	0.275742	-0.689565	0.227706	0.0490853
C05072G12	T12H1.22 protein (unigene aCL8640Contig1)	AT3G05250.1	-0.487169	0.187192	0.122148	-0.690122	0.187192	0.0202816
IC0AAA49BB11	OSJNBa0019D11.4 protein (unigene aCL6600Contig1)	AT5G20660.1	-0.340846	0.190289	0.292573	-0.692868	0.190289	0.0213647
C31301D12	Inositol-3-phosphate synthase (unigene aC31301D12EF_c)	AT2G22240.1	-0.451926	0.184295	0.144557	-0.694144	0.184295	0.0182255
C31603E12	Dehydration-responsive protein-like (unigene aC31603E12EF_c)	AT5G14430.2	-0.607703	0.22633	0.110953	-0.69434	0.22633	0.04646
C18018F12	no annotation available (unigene aC18018F12Rv_c)	AT5G44005.1	-0.536885	0.196758	0.105681	-0.696961	0.196758	0.0243489
KN0AAB2BG09	Putative threonyl-tRNA synthetase (unigene aKN0AAB2BG09ZM1_c)	AT2G04842.1	-0.427141	0.204465	0.217847	-0.696968	0.204465	0.031164
C07008A03	Auxin-repressed protein-like protein ARP1 (unigene aCL3Contig28)	AT1G28330.1	-0.193731	0.218876	0.637281	-0.698937	0.218876	0.039055
C05807D02	Putative peroxisomal membrane protein (unigene aCL4901Contig1)	AT4G14305.1	0.067752	0.190981	0.864248	-0.699453	0.190981	0.0208992
C32001F10	AT5g14760/T9L3_60 (unigene aC32001F10EF_c)	AT5G14760.1	-0.0801695	0.181611	0.829431	-0.703507	0.181611	0.0156992
C31708C05	AT4g37280/C7A10_80 (unigene aC31708C05EF_c)	AT4G37280.1	-0.400519	0.206132	0.250779	-0.704421	0.206133	0.0289272
C08037C03	no annotation available (unigene aCL9431Contig1)	0	-0.410123	0.142869	0.08885	-0.705705	0.142869	0.00412372
IC0AAA9AC11	Expressed protein (unigene aIC0AAA9AC11RM1_c)	AT3G53390.1	-0.29176	0.197777	0.393904	-0.706405	0.197777	0.0234611
IC0AAA63CC09	Zinc finger protein CONSTANS-LIKE 13 (unigene aIC0AAA63CC09FM1_c)	AT2G47890.1	-0.470281	0.193214	0.147238	-0.708927	0.193214	0.0207708
C04028E04	no annotation available (unigene aC04028E04SK_c)	0	-0.326239	0.221307	0.394139	-0.709627	0.221307	0.0385116
KN0AAP5YN21	no annotation available (unigene aKN0AAP5YN21FM1_c)	0	-0.691465	0.2349	0.0815766	-0.710459	0.2349	0.0493441
C01005C10	F28K19.1 (unigene aC01005C10SK_c)	AT1G77800.1	-0.13936	0.201332	0.72245	-0.713693	0.201332	0.0242806
C03005H08	Putative steroid dehydrogenase (unigene aCL1900Contig2)	AT2G33630.1	0.157769	0.236958	0.734282	-0.717362	0.236958	0.0491484
C31808D07	Transcription factor DP1 (unigene aCL1260Contig1)	AT5G03415.1	-0.545966	0.181163	0.0745283	-0.717763	0.181163	0.013995
KN0AAP1YI05	no annotation available (unigene aKN0AAP1YI05FM1_c)	0	-0.676364	0.220288	0.0693755	-0.718605	0.220288	0.0357561
C32108F07	Phytoene synthase	AT5G17230.2	-0.56873	0.202803	0.0966829	-0.720797	0.202803	0.023978
C02019C11	RAD23 protein (unigene aCL845Contig3)	AT5G38470.1	-0.470599	0.167974	0.0969214	-0.72158	0.167974	0.00893412
C05807G06	no annotation available (unigene aC05807G06SK_c)	0	-0.578527	0.174317	0.0514424	-0.722668	0.174317	0.0109469
C05002B04	Male sterility protein 2-1 mutant (unigene aCL4519Contig1)	AT3G11980.1	0.141811	0.228149	0.755479	-0.723511	0.228149	0.0401675
IC0AAA71BB01	Gb|AAD10646.1 (unigene aCL3875Contig1)	AT3G13460.1	-0.761171	0.233493	0.054878	-0.725444	0.233493	0.0439501
C03010F06	Vacuolar protein sorting protein 25 (unigene aC03010F06SK_c)	AT4G19003.1	-0.64568	0.240113	0.11041	-0.725571	0.240113	0.0495113
C31305H08	ADP-glucose pyrophosphorylase small subunit (unigene aC31305H08EF_c)	AT5G48300.1	0.0872895	0.22202	0.848784	-0.726332	0.22202	0.0353298
C05802D07	no annotation available (unigene aC05802D07SK_c)	AT5G07610.1	0.0341419	0.214511	0.943149	-0.726683	0.214511	0.0302145
IC0AAA37BD01	T10O24.12 (unigene aCL3101Contig1)	AT1G10510.1	-0.443597	0.172421	0.126647	-0.73492	0.172421	0.00934499
C08029C11	SAP-like protein BP-73 (unigene aCL4537Contig1)	AT1G06190.1	-0.403854	0.217836	0.275082	-0.735003	0.217836	0.0307357
C04016B08	MRNA capping enzyme-like protein (unigene aCL4672Contig1)	AT3G09100.2	-0.538844	0.226951	0.157209	-0.736097	0.226951	0.0364698
C31100F02	no annotation available (unigene aC31100F02EF_c)	0	-0.313211	0.149077	0.212009	-0.736967	0.149077	0.00410461
C31603H08	Putative calcium-dependent protein kinase (unigene aC31603H08EF_c)	AT3G57530.1	-0.137461	0.192948	0.714159	-0.737464	0.192948	0.0168118
KN0AAP1YL12	Chaperonin CPN60	AT3G23990.1	0.00931713	0.216105	0.985997	-0.740001	0.216105	0.0286679
IC0AAA32BG10	Putative PTR2 family peptide transporter (unigene aCL3692Contig1)	AT2G40460.1	-0.424545	0.133922	0.0615872	-0.742428	0.133922	0.00205359
C20008D06	5-phosphoribosyl-1-pyrophosphate amidotransferase (unigene aC20008D06SK_c)	AT4G34740.1	-0.516669	0.181685	0.0918918	-0.743305	0.181685	0.0118217
IC0AAA41BD04	OSJNBb0006L01.10 protein (unigene aIC0AAA41BD04RM1_c)	AT4G34880.1	-0.520448	0.200588	0.123351	-0.743479	0.200588	0.0198224
KN0AAP10YO16	Arabidopsis thaliana genomic DNA	AT3G12920.1	-0.268731	0.224794	0.504174	-0.753637	0.224794	0.0316751
KN0AAI1CA07	no annotation available (unigene aKN0AAI1CA07FM2_c)	0	-0.548688	0.199827	0.103383	-0.755972	0.199827	0.0177743
KN0AAH1DG09	Transportin-like protein (unigene aCL4273Contig1)	AT2G16950.2	-0.261523	0.249662	0.566937	-0.756137	0.249662	0.0490671
C32011G07	Putative NTS2 protein (unigene aCL1046Contig1)	AT4G38730.1	-0.239783	0.248285	0.601997	-0.761091	0.248285	0.0465602
C34009C03	Putative protein At4g01050 (unigene aCL4147Contig1)	AT4G01050.1	0.075471	0.190882	0.847824	-0.761772	0.190882	0.0134945
IC0AAA46AH09	UPI00005A3E5A	0	-0.186026	0.170825	0.549652	-0.767484	0.170825	0.00695624
IC0AAA38CG07	KUP-related potassium transporter (unigene aCL3199Contig1)	AT5G14880.1	-0.204862	0.223479	0.623102	-0.767604	0.223479	0.0282849
KN0AAB2BG04	Protein At5g19420 (unigene aCL9212Contig1)	AT5G19420.1	-0.569725	0.231994	0.144076	-0.768002	0.231994	0.0335185
C01016G05	AT4g33380/F17M5_140 (unigene aCL2887Contig1)	AT4G33380.1	0.208491	0.212897	0.595645	-0.768435	0.212897	0.0223359
IC0AAA47DF11	Na/Ca	AT5G17850.1	-0.311481	0.240395	0.461726	-0.770094	0.240395	0.0386739
C08032H07	PTEN-like protein (unigene aCL2175Contig1)	AT3G19420.1	-0.0463345	0.143328	0.876868	-0.772767	0.143328	0.00243097
C31006H06	Protein-L-isoaspartate O-methyltransferase (unigene aCL2905Contig2)	AT3G48330.2	-0.754069	0.237495	0.0613375	-0.772831	0.237495	0.0360386
C31304E06	Protein phosphatase 2C	AT3G63340.1	0.332429	0.239756	0.427324	-0.772998	0.239756	0.0375142
IC0AAA90AH04	Putative F-box protein (unigene aCL3238Contig2)	AT2G17020.1	-0.150417	0.195732	0.688099	-0.774043	0.195733	0.0141792
C01013H07	F10K1.22 protein (unigene aCL3637Contig1)	AT1G74270.1	-0.541123	0.210405	0.126802	-0.774163	0.210405	0.0204494
C08031D08	Putative pentatricopeptide (PPR) repeat-containing protein (unigene aC08031D08SK_c)	AT5G48910.1	-0.223527	0.208073	0.555447	-0.774366	0.208073	0.0194504
C06052C02	PDR-type ABC transporter 1 (unigene aCL912Contig1)	AT1G15520.1	-0.294902	0.244454	0.499702	-0.776297	0.244454	0.0399423
C31209D04	Putative pentatricopeptide (PPR) repeat-containing protein (unigene aC31209D04EF_c)	AT2G17670.1	-0.330233	0.257698	0.468447	-0.777126	0.257698	0.0499314
C04017C11	Putative CCR4-associated factor (unigene aCL5323Contig1)	AT5G10960.1	-0.481421	0.202311	0.156303	-0.779075	0.202311	0.0161542
C08037C02	Sumoylation ligase E3 (unigene aCL5857Contig1)	AT5G60410.1	-0.330059	0.193105	0.31805	-0.779399	0.193105	0.0126482
KN0AAP2YB01	F14L17.22 protein (unigene aCL3163Contig1)	AT1G14450.1	-0.118215	0.189505	0.75449	-0.7794	0.189505	0.0115337
C05072B12	Phosphoenolpyruvate carboxylase (unigene aCL4188Contig1)	AT1G68750.1	-0.576766	0.174072	0.0516908	-0.781789	0.174072	0.00696142
C31804F07	AT-rich element binding factor 3 (unigene aC31804F07EF_c)	AT5G53160.2	0.114143	0.186336	0.759121	-0.784494	0.186336	0.0100432
IC0AAA38BG02	40S ribosomal protein S7 (unigene aCL1909Contig1)	AT3G02560.2	-0.469116	0.206446	0.175201	-0.785866	0.206446	0.0172071
KN0AAA3DB05	basic helix-loop-helix (bHLH) family protein (unigene aCL5618Contig1)	AT4G20970.1	-0.588377	0.249335	0.159653	-0.794268	0.249335	0.0394143
C31204D03	no annotation available (unigene aC31204D03EF_c)	0	0.329865	0.258566	0.470808	-0.794604	0.258566	0.0461816
C01019B01	At2g27385 (unigene aCL225Contig1)	AT2G27385.1	-0.568948	0.243903	0.164039	-0.796219	0.243903	0.0356699
C31302H08	expressed protein (unigene aC31302H08EF_c)	AT5G58575.1	-0.301034	0.166698	0.288026	-0.796447	0.166698	0.00498369
C02017B03	Putative alpha-carboxyltransferase (unigene aCL4405Contig1)	AT2G38040.2	-0.619202	0.213537	0.0858086	-0.796945	0.213537	0.0191625
C06021A02	Putative gluconokinase (unigene aC06021A02SK_c)	AT2G16790.1	0.241946	0.262698	0.621984	-0.799403	0.262698	0.0481272
IC0AAA86CE03	Cis	AT3G18270.1	-0.236896	0.221921	0.559952	-0.80057	0.198492	0.0139345
C08026C02	no annotation available (unigene aC08026C02SK_c)	0	-0.502654	0.249941	0.236257	-0.802626	0.249941	0.0401116
C04027D01	Myb (unigene aCL6786Contig1)	AT4G32730.1	-0.498969	0.245692	0.228531	-0.802983	0.245692	0.0355015
KN0AAP8YC11	no annotation available (unigene aKN0AAP8YC11FM1_c)	0	-0.480903	0.199407	0.151167	-0.803152	0.199407	0.0127956
C08036C08	Carboxylesterase-like protein (unigene aC08036C08SK_c)	AT5G15860.1	-0.40829	0.165331	0.141869	-0.803655	0.165331	0.00451775
C31204D06	F14P13.19 protein (unigene aCL6888Contig1)	AT3G10210.1	0.0418807	0.234385	0.935489	-0.803785	0.234385	0.0284981
C31705C11	Aminotransferase 2 (unigene aCL1561Contig3)	AT2G13360.2	-0.166936	0.247564	0.729893	-0.807239	0.247564	0.0358003
C02025D08	Ubiquitin thiolesterase otubain-like protein (unigene aCL4822Contig1)	AT1G28120.1	-0.242987	0.174325	0.424721	-0.808018	0.174325	0.00580909
C31504A08	no annotation available (unigene aC31504A08EF_c)	AT5G50140.1	-0.153262	0.206588	0.700607	-0.810973	0.206588	0.0146062
C34208A01	Oxysterol-binding protein (unigene aCL500Contig1)	AT5G02100.1	-0.105905	0.225985	0.818486	-0.811136	0.225985	0.0229789
IC0AAA14CC01	Zinc finger CCCH type domain-containing protein ZFN1 (unigene aCL8604Contig1)	AT3G02830.1	-0.493961	0.197257	0.136639	-0.811154	0.197257	0.0115344
C02016A08	Putative U4/U6.U5 tri-snRNP-associated 65 kDa protein (unigene aCL8384Contig1)	AT4G22350.1	-0.424984	0.267019	0.354922	-0.81152	0.267019	0.048323
C02019B12	F14J16.8 (unigene aC02019B12SK_c)	AT1G55840.1	-0.485138	0.237183	0.225025	-0.818003	0.237182	0.0277211
KN0AAP3YP10	Copia-like retroelement pol polyprotein (unigene aCL7423Contig1)	AT2G19680.1	-0.772384	0.265194	0.0846127	-0.818607	0.265194	0.0452434
C02008E12	AGO1-1 (unigene aCL4320Contig1)	AT1G48410.2	-0.312265	0.212027	0.394302	-0.820809	0.212027	0.0157433
C31806A02	ACT11D09.3 (unigene aCL427Contig2)	AT1G64950.1	-0.609921	0.201717	0.0735087	-0.823065	0.201717	0.0119667
C31104A12	Ribosomal-like protein (unigene aC31104A12EF_c)	AT4G37660.1	-0.176334	0.170033	0.570848	-0.824555	0.170033	0.00458999
C08027D12	NOI protein	AT5G55850.1	-0.562608	0.222907	0.133974	-0.825058	0.222907	0.0199555
KN0AAK2AF04	Alpha glucosidase-like protein (unigene aKN0AAK2AF04FM1_c)	AT3G23640.1	-0.706384	0.224325	0.0631064	-0.825457	0.224325	0.0204444
IC0AAA10CA09	Arabidopsis thaliana genomic DNA	AT5G46720.1	-0.755264	0.245237	0.0686161	-0.82591	0.245237	0.0310204
KN0AAI2AA04	no annotation available (unigene aKN0AAI2AA04FM1_c)	AT5G51980.1	-0.460524	0.189369	0.147597	-0.832703	0.189369	0.00784456
C02026D09	Putative leucine zipper-EF-hand containing transmembrane protein 1 (unigene aC02026D09SK_c)	AT1G65540.1	0.10806	0.232867	0.820172	-0.833517	0.232867	0.0232077
C32005G09	Hydroxyacylglutathione hydrolase cytoplasmic-like (unigene aCL2364Contig1)	AT3G10850.1	-0.309893	0.205296	0.381732	-0.834271	0.205297	0.0122295
C04027A03	no annotation available (unigene aC04027A03SK_c)	0	-0.0778271	0.256178	0.885641	-0.834329	0.256178	0.0359155
C05068A11	Argonaute-like protein At2g27880 (unigene aC05068A11SK_c)	AT2G27880.1	-0.351565	0.269055	0.456603	-0.835963	0.269055	0.0439501
C04035H12	At2g43410/T1O24.15 (unigene aCL2052Contig2)	AT2G43410.1	-0.470667	0.261539	0.289834	-0.837358	0.261539	0.0387435
C31107B08	Eukaryotic translation initiation factor 3 subunit 12 (unigene aC31107B08EF_c)	AT4G33250.1	-0.585742	0.249092	0.160967	-0.838129	0.249092	0.0311552
C34106F07	MRNA	AT5G13030.1	-0.336962	0.180398	0.271519	-0.839934	0.180398	0.00565823
C07008A11	Thioredoxin-like 5	AT5G06690.1	-0.62195	0.229561	0.107647	-0.840795	0.229561	0.0208992
C01013F08	no annotation available (unigene aC01013F08SK_c)	0	-0.400846	0.237144	0.323773	-0.840901	0.237144	0.0242372
C01020B01	At4g13140 (unigene aC01020B01SK_c)	AT4G13140.1	-0.616509	0.255479	0.153765	-0.841301	0.255479	0.0361635
C06009B08	Cuticle protein (unigene aCL8782Contig1)	AT5G57800.1	-0.373153	0.243939	0.374136	-0.842403	0.243939	0.027579
IC0AAA23DF01	Putative 60S ribosomal L28 protein (unigene aIC0AAA23DF01RM1_c)	AT2G19730.2	-0.536597	0.246978	0.195821	-0.842772	0.246978	0.0291184
C31109D01	Nucleoside diphosphate kinase 2	AT5G63310.1	0.429764	0.249401	0.313483	-0.843344	0.249401	0.0304651
C08016C06	F11F12.1 protein (unigene aCL5005Contig1)	AT1G50670.1	-0.5647	0.240869	0.162188	-0.848131	0.240869	0.0250724
C08020A04	Aspartate aminotransferase (unigene aCL6950Contig1)	AT4G31990.2	-0.457073	0.206812	0.188196	-0.850259	0.206812	0.0115406
C02027G10	no annotation available (unigene aC02027G10SK_c)	0	-0.430308	0.142652	0.0742264	-0.850271	0.142652	0.0013636
KN0AAB3DE07	Phosphoglycerate mutase-like protein (unigene aCL7655Contig1)	AT5G64460.5	-0.4847	0.190085	0.130117	-0.853432	0.190085	0.00697531
C31501E09	RelA-SpoT like protein RSH1 (unigene aC31501E09EF_c)	AT4G02260.2	-0.298599	0.260786	0.526138	-0.854792	0.260786	0.0350483
C06020H08	Mitogen-activated protein kinase (unigene aCL2615Contig1)	AT3G51630.1	-0.336628	0.159901	0.210907	-0.855815	0.159901	0.00256321
IC0AAA33AB04	no annotation available (unigene aCL6028Contig1)	0	-0.568069	0.225821	0.135108	-0.860303	0.225821	0.0171319
C06008G10	At1g63980/F22C12_9 (unigene aCL7400Contig1)	AT1G63980.1	-0.616092	0.221256	0.0988479	-0.861106	0.221256	0.0153471
C34105F11	70kD heat shock protein (unigene aC34105F11EF_c)	AT2G32120.2	-0.635862	0.213494	0.0777132	-0.862303	0.213494	0.012619
C07003E09	F12A21.17 (unigene aC07003E09SK_c)	AT1G67680.1	-0.00471363	0.247623	0.994607	-0.864155	0.247623	0.0262231
C16016H02	Glutathione S-transferase (unigene aC16016H02SK_c)	AT2G02390.1	-0.321372	0.230089	0.423405	-0.867166	0.230089	0.0181666
C02026E07	Senescence-inducible chloroplast stay-green protein 1 (unigene aCL4389Contig1)	AT4G22920.1	-0.677273	0.223595	0.0731331	-0.867332	0.223595	0.0155979
C32014F02	Expressed protein (unigene aCL5818Contig1)	AT1G55280.1	0.535443	0.235592	0.175166	-0.86826	0.235592	0.0203212
C32106E09	Glycine dehydrogenase [decarboxylating]	AT4G33010.1	0.15534	0.195306	0.675722	-0.868821	0.195306	0.00736285
C05803A06	Putative kinesin light chain (unigene aC05803A06SK_c)	AT3G27960.1	0.0871275	0.278926	0.882165	-0.873683	0.278926	0.0424093
C05065D11	Vacuolar ATP synthase subunit D (unigene aCL5519Contig1)	AT3G58730.1	-0.33204	0.27417	0.497479	-0.875121	0.27417	0.0391274
C20001D05	Carbonic anhydrase (unigene aCL3993Contig1)	AT5G14740.2	-0.252645	0.24724	0.578947	-0.875228	0.24724	0.0244006
KN0AAP10YI24	no annotation available (unigene aCL7191Contig1)	AT3G57360.1	-0.367744	0.218035	0.324841	-0.878689	0.218035	0.0127581
C34210B01	no annotation available (unigene aC34210B01EF_c)	0	-0.434883	0.239189	0.284659	-0.879282	0.239189	0.0205321
C31007D01	HSR203J protein-like protein (unigene aCL4038Contig1)	AT5G62180.1	-0.218213	0.288257	0.69304	-0.880813	0.288257	0.0472499
C31806G02	no annotation available (unigene aC31806G02EF_c)	AT5G02780.1	-0.381673	0.224383	0.320833	-0.880927	0.224383	0.0146062
C31704E01	Arabidopsis thaliana genomic DNA	AT3G24080.1	-0.489971	0.217373	0.178769	-0.885509	0.217373	0.012047
KN0AAL2CD04	UPI00000A75C7	AT4G01210.1	-0.671432	0.256746	0.120135	-0.888144	0.256746	0.0273933
C16017B06	no annotation available (unigene aCL45Contig1)	0	-0.613009	0.244066	0.135501	-0.889244	0.244066	0.0213288
C31605D02	Zinc-finger protein (unigene aCL19Contig5)	AT1G51200.1	0.291656	0.218579	0.445718	-0.890062	0.218579	0.0120721
C06011E02	no annotation available (unigene aCL7397Contig1)	0	-0.404666	0.287708	0.42013	-0.893048	0.287708	0.0441536
C31207B08	Putative density regulated protein drp1 (unigene aC31207B08EF_c)	AT5G11900.1	-0.784929	0.260924	0.0748537	-0.893076	0.260924	0.0287233
KN0AAQ6YN20	no annotation available (unigene aKN0AAQ6YN20RM1_c)	0	-0.178721	0.291337	0.759002	-0.893329	0.291337	0.0465443
KN0AAI3DD07	C2 domain-containing protein / GRAM domain-containing protein [Arabidopsis thaliana] (TAIR:At3g59660.1)	AT1G02120.1	-0.256291	0.210201	0.494017	-0.895451	0.210201	0.00936747
C04005E02	WRKY family transcription factor	AT4G01720.1	-0.61292	0.19036	0.0575467	-0.89642	0.19036	0.00534427
C31708A08	no annotation available (unigene aC31708A08EF_c)	0	0.00629211	0.287163	0.993346	-0.899015	0.287163	0.0424948
C06006G10	no annotation available (unigene aC06006G10SK_c)	AT1G58350.1	-0.362883	0.25504	0.41335	-0.901255	0.25504	0.0246123
C08017B12	no annotation available (unigene aC08017B12SK_c)	AT1G66620.1	-0.660467	0.279538	0.159043	-0.901827	0.279538	0.0374063
C06024G08	Histidine amino acid transporter (unigene aCL4429Contig1)	AT5G40780.2	-0.457628	0.207324	0.188614	-0.902854	0.207324	0.00828214
C31109H05	no annotation available (unigene aC31109H05EF_c)	0	-0.637372	0.219701	0.0856805	-0.903139	0.219701	0.0115406
C34009F06	Putative density regulated protein drp1 (unigene aCL8099Contig1)	AT5G11900.1	-0.45869	0.230836	0.239278	-0.903395	0.230836	0.0148546
C32004D05	Histone H2B (unigene aCL225Contig3)	AT5G59910.1	0.0340526	0.188488	0.934486	-0.903627	0.188488	0.00489176
C31303E03	Putative 40S ribosomal protein	AT2G31610.1	-0.0540637	0.288147	0.932058	-0.904087	0.288147	0.0421219
C04006H04	Protein At5g49710 (unigene aCL3311Contig1)	AT5G49710.2	0.242444	0.252199	0.604001	-0.904206	0.252199	0.023055
C31402F10	Fertilization independent endosperm development protein (unigene aCL159Contig1)	AT3G20740.1	-0.181668	0.234479	0.685263	-0.908432	0.234479	0.0156982
C31603H03	A_IG005I10.23 protein (unigene aCL6237Contig1)	AT2G45900.1	-0.649964	0.249898	0.122337	-0.910946	0.249898	0.0212824
KN0AAK1BB06	no annotation available (unigene aKN0AAK1BB06FM2_c)	AT1G72550.1	-0.817658	0.249917	0.0542836	-0.912589	0.249917	0.0211086
C06007D07	Mitochondrial import inner membrane translocase subunit Tim10 (unigene aCL4423Contig1)	AT2G29530.1	-0.662895	0.285621	0.166007	-0.913227	0.285621	0.0388923
C34202E05	Ubiquitin-conjugating enzyme	AT3G57870.1	-0.309527	0.249189	0.484419	-0.913411	0.249189	0.0208547
C08037H09	Aldose 1-epimerase (unigene aCL7349Contig1)	AT3G17940.1	-0.259605	0.280571	0.620486	-0.913827	0.280571	0.0359155
C32103C05	Peroxisome assembly protein 10 (unigene aCL1813Contig1)	AT2G26350.1	-0.226287	0.191085	0.508882	-0.915623	0.191085	0.00489423
C32011D07	no annotation available (unigene aC32011D07EF_c)	0	-0.395735	0.23182	0.31874	-0.91599	0.23182	0.0142412
C06024C02	NADP-dependent malic protein (unigene aCL7469Contig1)	AT5G25880.1	-0.129054	0.171326	0.695211	-0.916207	0.171326	0.00257415
C34008H02	SNARE-interacting protein KEULE (unigene aC34008H02EF_c)	AT1G12360.1	-0.536113	0.269517	0.238838	-0.917252	0.269517	0.0295297
C31405B11	no annotation available (unigene aC31405B11EF_c)	0	-0.476434	0.241997	0.24747	-0.917885	0.27056	0.0318582
C34207A03	Putative flavonol synthase-like protein (unigene aC34207A03EF_c)	AT3G50210.3	-0.142449	0.277836	0.800422	-0.919561	0.277836	0.0335549
IC0AAA20AG01	no annotation available (unigene aIC0AAA20AG01RM1_c)	0	-0.688703	0.225107	0.0703994	-0.920145	0.225107	0.0118613
C16014A01	no annotation available (unigene aC16014A01SK_c)	0	-0.67734	0.290673	0.164301	-0.920218	0.290673	0.0404528
C32107F08	Allyl alcohol dehydrogenase (unigene aCL2977Contig2)	AT3G03080.1	-0.707039	0.251074	0.0954205	-0.920379	0.251074	0.0208546
C31403H03	Methionine aminopeptidase 2B (unigene aCL5558Contig1)	AT3G59990.3	0.000777538	0.246868	0.99905	-0.920434	0.246868	0.0192585
C05138G11	L1 protein (unigene aCL2360Contig1)	AT3G63490.1	-0.446841	0.284476	0.361358	-0.922154	0.284476	0.0365925
C08025G05	no annotation available (unigene aC08025G05SK_c)	0	-0.370227	0.241348	0.37741	-0.926233	0.241348	0.0196646
C34108F11	Nuclear transcription factor Y subunit A-7 (unigene aCL7697Contig1)	AT1G30500.2	-0.491144	0.188582	0.121955	-0.927895	0.188582	0.00423172
C05810C02	Type-A response regulator (unigene aC05810C02SK_c)	AT1G74890.1	-0.00400332	0.272144	0.995783	-0.929082	0.272144	0.0290807
C02012D06	F18O14.6 (unigene aC02012D06SK_c)	AT1G19340.1	-0.605876	0.270191	0.1808	-0.929246	0.270191	0.028132
C18019B05	no annotation available (unigene aCL1112Contig1)	0	-0.873543	0.282087	0.0671493	-0.929645	0.282087	0.0342008
C05055E10	Aquaporin (unigene aCL62Contig1)	AT2G36830.1	-0.501545	0.264922	0.264646	-0.930039	0.264922	0.0253798
C31601F12	Leaf protein (unigene aC31601F12EF_c)	AT5G21222.1	-0.611216	0.260073	0.161238	-0.932755	0.260073	0.0230471
C31707H11	Arabidopsis thaliana genomic DNA	AT5G45560.1	-0.483156	0.280283	0.313248	-0.94133	0.280283	0.0313831
C04006C07	Putative tripeptidyl peptidase II (unigene aC04006C07SK_c)	AT4G20850.1	-0.180534	0.167371	0.553501	-0.942093	0.167371	0.00185161
KN0AAP2YC11	Seryl-tRNA synthetase (unigene aCL6976Contig1)	AT5G27470.1	-0.461905	0.237837	0.253748	-0.94233	0.26591	0.0260467
C04011A05	F5D14.28 protein (unigene aCL4Contig2)	AT1G32500.1	-0.516871	0.223107	0.166943	-0.94309	0.223107	0.00981148
IC0AAA4BB12	F3H7.14 protein (unigene aCL9174Contig1)	AT4G10530.1	-0.873946	0.261692	0.0526643	-0.943389	0.261692	0.023978
C31005D12	no annotation available (unigene aC31005D12EF_c)	AT2G32520.1	-0.460057	0.246845	0.272444	-0.943539	0.246845	0.0168118
C05076B06	antitermination NusB domain-containing protein	AT4G26370.1	-0.298786	0.245496	0.494914	-0.944616	0.245496	0.0162212
C31706E10	no annotation available (unigene aC31706E10EF_c)	0	-0.763463	0.269757	0.0935845	-0.945966	0.269757	0.0255066
KN0AAK1AE09	no annotation available (unigene aKN0AAK1AE09FM2_c)	0	-0.69181	0.266285	0.122805	-0.9462	0.266285	0.0239786
KN0AAP3YM06	Putative hUPF2 (unigene aKN0AAP3YM06FM1_c)	AT2G39260.1	-0.171392	0.259515	0.736586	-0.949311	0.259515	0.0209611
IC0AAA23DA04	Rae1-like protein At1g80670 (unigene aCL6331Contig1)	AT1G80670.1	-0.68017	0.2632	0.13194	-0.951466	0.2632	0.0255143
C05802D01	Putative auxin-amidohydrolase precursor (unigene aCL5915Contig1)	AT5G54140.1	-0.349983	0.222322	0.360013	-0.95818	0.222322	0.00875707
C34100E12	Cell division protein ftsH homolog 1	AT1G50250.1	-0.332459	0.293014	0.530564	-0.959575	0.293014	0.0352177
IC0AAA69BD07	PRLI-interacting factor A (unigene aIC0AAA69BD07RM1_c)	AT5G19900.1	-0.709422	0.220264	0.0574628	-0.961648	0.220264	0.0081668
C34210G05	Avr9 elicitor response protein-like (unigene aC34210G05EF_c)	AT5G53340.2	-0.607534	0.252181	0.151742	-0.961658	0.252181	0.017045
KN0AAP13YK23	OSJNBa0084K01.17 protein (unigene aKN0AAP13YK23FM1_c)	AT3G07860.1	-0.192127	0.309554	0.755724	-0.962699	0.309554	0.0437783
KN0AAP6YN15	OSJNBa0043A12.21 protein (unigene aKN0AAP6YN15FM1_c)	AT4G22300.1	-0.809202	0.248429	0.054939	-0.963795	0.248429	0.0155979
C31702H01	Putative nonsense-mediated mRNA decay protein (unigene aCL1479Contig2)	AT2G03820.1	-0.0865532	0.297571	0.890754	-0.970815	0.297571	0.0357431
C07002H05	no annotation available (unigene aCL8652Contig1)	0	-0.513283	0.256194	0.235072	-0.972961	0.256194	0.0174018
C34109F05	no annotation available (unigene aC34109F05EF_c)	AT4G28290.1	-0.522915	0.240478	0.195298	-0.973219	0.240478	0.0125296
KN0AAK2CE12	Similarity to glucose inhibited division protein B (unigene aKN0AAK2CE12FM1_c)	AT5G50110.1	-0.1889	0.287669	0.738198	-0.974212	0.287669	0.0302559
C06009A06	F23M19.3 (unigene aCL9049Contig1)	AT1G34320.1	-0.716309	0.272917	0.118874	-0.975784	0.272917	0.0233488
KN0AAP4YD12	Putative galactokinase (unigene aKN0AAP4YD12FM1_c)	AT3G10700.1	-0.821975	0.278423	0.0804876	-0.976204	0.278423	0.0255143
C02002C10	Vacuolar protein-sorting protein 33 homolog (unigene aC02002C10SK_c)	AT3G54860.1	-0.215711	0.306323	0.717412	-0.978622	0.306323	0.0390067
C02013G12	Similarity to ATPase	AT5G08470.1	-0.360555	0.230237	0.362804	-0.979862	0.230237	0.00941133
C31709E03	At1g18030/T10F20_3 (unigene aC31709E03EF_c)	AT1G18030.1	-0.430924	0.232144	0.274408	-0.980004	0.232144	0.00988679
C32007F01	Putative ankyrin (unigene aCL1093Contig1)	AT2G03430.1	-0.734784	0.273283	0.11041	-0.980233	0.273283	0.0230471
C04006C03	Glycine-rich RNA-binding protein (unigene aCL5Contig23)	AT2G21660.2	-0.439649	0.26666	0.337175	-0.980525	0.319871	0.0465602
C04006C03	Glycine-rich RNA-binding protein (unigene aCL5Contig23)	AT2G21660.2	-0.439649	0.26666	0.337175	-0.980525	0.319871	0.0465602
C31002F12	At2g04030/F3C11.14 (unigene aC31002F12EF_c)	AT2G04030.2	-0.450283	0.23519	0.258678	-0.984126	0.23519	0.0104091
C05073A01	no annotation available (unigene aC05073A01SK_c)	0	-0.479247	0.167327	0.0895757	-0.986228	0.167327	0.00145543
C31404E01	F1E22.18 (unigene aC31404E01EF_c)	AT1G65840.1	-0.508676	0.204891	0.139678	-0.992306	0.204891	0.0046215
C31708E02	Starch branching enzyme I (unigene aC31708E02EF_c)	AT2G36390.1	-0.484889	0.320826	0.381268	-0.993443	0.320826	0.044616
C05074G12	Expressed protein (unigene aCL1616Contig1)	AT2G03120.1	-0.28366	0.187813	0.381635	-0.995308	0.187813	0.00273131
C02021C11	F23M19.3 (unigene aCL4508Contig1)	AT1G34320.1	-0.465703	0.260052	0.292658	-0.997629	0.260052	0.0164794
C06009G08	expressed protein	AT3G55570.1	-0.914758	0.302457	0.0735084	-0.998075	0.302457	0.0340442
C31006D08	Bet1-like SNARE 1-1 (unigene aC31006D08EF_c)	AT3G58170.1	-0.504779	0.152299	0.0516405	-1.00555	0.152299	0.000739908
IC0AAA36DF01	OSJNBa0039C07.10 protein (unigene aCL396Contig1)	AT5G13330.1	-0.292286	0.274576	0.559965	-1.00678	0.274576	0.0208258
KN0AAP7YK17	T6K12.8 protein (unigene aKN0AAP7YK17FM1_c)	AT3G04300.1	-0.564131	0.247327	0.173793	-1.00968	0.247327	0.0119414
C34105A03	AT3g13050/MGH6_16 (unigene aCL1484Contig1)	AT3G13050.1	-0.939138	0.287433	0.0544784	-1.01008	0.287433	0.0252923
C18012F01	no annotation available (unigene aC18012F01Rv_c)	0	-0.610709	0.314284	0.25345	-1.01096	0.314284	0.0398566
C31709F09	Putative drought-induced protein DI (unigene aCL4428Contig1)	AT5G26990.1	-0.554446	0.272958	0.228531	-1.01436	0.272958	0.0195797
C31303E06	no annotation available (unigene aC31303E06EF_c)	AT5G65770.1	-0.396495	0.309463	0.46847	-1.01689	0.309463	0.0346898
IC0AAA75CB01	AT4g10060/T5L19_190 (unigene aCL8181Contig1)	AT5G49900.1	-0.801318	0.314635	0.130419	-1.01793	0.314635	0.0368856
C31805G07	Putative RNA recognition motif (RRM)-containing protein (unigene aCL2789Contig1)	AT4G17720.1	-0.240117	0.265668	0.628317	-1.01804	0.265668	0.0165719
C06021A06	RNA helicase (unigene aCL1420Contig1)	AT5G11200.1	-0.611192	0.298384	0.224399	-1.01808	0.298384	0.0291184
C31706D07	Rurm1 protein (unigene aCL3554Contig1)	0	-0.32968	0.289712	0.5294	-1.01873	0.289712	0.0252415
C34205E01	Tryptophan synthase alpha chain (unigene aCL2488Contig1)	AT3G54640.1	-0.553689	0.203722	0.106631	-1.0202	0.203722	0.00381991
C31206D07	Salicylate hydroxylase (unigene aCL7976Contig1)	AT2G35660.1	-0.631115	0.203737	0.0670487	-1.02307	0.203737	0.00377893
C34002D10	Vesicle-associated membrane protein 727 (unigene aCL3453Contig1)	AT3G54300.1	0.119253	0.316891	0.854808	-1.02404	0.316891	0.0370891
IC0AAA21BH01	F9L1.36 protein (unigene aIC0AAA21BH01RM1_c)	AT1G15410.1	-0.673546	0.304459	0.187538	-1.02421	0.304459	0.031164
C34204D05	F14P3.13 protein (unigene aCL8945Contig1)	AT3G02220.1	-0.388132	0.255033	0.377172	-1.02846	0.255033	0.012722
C34004G03	AT5g24810/F6A4_20 (unigene aC34004G03EF_c)	AT5G24810.1	-0.868762	0.27728	0.0643534	-1.02983	0.27728	0.0196321
C31502C03	At1g06620 (unigene aCL6361Contig1)	AT1G06620.1	-0.558496	0.282835	0.242976	-1.03241	0.282835	0.0211419
C08023A01	RWD domain-containing protein (unigene aC08023A01SK_c)	AT1G51730.1	-0.518194	0.200662	0.125027	-1.03299	0.200662	0.00322908
C08009G11	no annotation available (unigene aC08009G11SK_c)	0	-0.761395	0.299253	0.130621	-1.03477	0.299253	0.0274268
C31109C03	no annotation available (unigene aC31109C03EF_c)	0	-0.170649	0.241683	0.717064	-1.04152	0.241683	0.00875707
IC0AAA81AE03	Arabidopsis thaliana genomic DNA	AT3G22990.1	-0.269959	0.253216	0.559614	-1.04338	0.253216	0.0113795
C05073C04	At3g57360 (unigene aCL489Contig1)	AT3G57360.1	-0.36944	0.231295	0.353384	-1.04575	0.231295	0.00670302
C32107G05	Putative auxin-regulated protein (unigene aCL4382Contig1)	AT5G03880.1	-0.443679	0.215342	0.221188	-1.04655	0.215342	0.00451775
C32201F06	Expressed protein (unigene aCL4560Contig1)	AT5G26110.1	-0.563153	0.269261	0.214179	-1.04669	0.269261	0.0154327
C34202D08	Allyl alcohol dehydrogenase (unigene aCL160Contig1)	AT5G16990.1	-0.290528	0.303001	0.60589	-1.04688	0.338766	0.0472735
KN0AAB3BC11	Stress enhanced protein 1 (unigene aCL5735Contig1)	AT4G34190.1	-0.536015	0.310244	0.311968	-1.052	0.310244	0.0300402
C34010G01	PHAP2A protein (unigene aC34010G01EF_c)	AT4G36920.1	-0.169922	0.250745	0.728266	-1.05356	0.250745	0.0101745
C34102C09	Pyrroline-5-carboxylate reductase (unigene aC34102C09EF_c)	AT5G14800.1	-0.341103	0.317868	0.555853	-1.05441	0.317868	0.0332466
C02026B08	Putative eukaryotic translation initiation factor 3 subunit 6 interacting protein (unigene aCL2267Contig1)	AT5G25754.1	-0.517632	0.259876	0.238104	-1.0554	0.259876	0.0122774
C34006C04	Putative cell division related protein	AT3G11450.1	-0.221587	0.303735	0.706414	-1.05904	0.303735	0.0263233
C01011A04	no annotation available (unigene aC01011A04SK_c)	0	-0.476755	0.296102	0.349129	-1.06026	0.296102	0.0231774
C31201C08	F28D6.14 protein (unigene aCL7738Contig1)	AT4G07410.1	-0.449282	0.2439	0.278046	-1.06191	0.2439	0.00828214
KN0AAP4YG14	Protein At2g32160 (unigene aKN0AAP4YG14FM1_c)	AT2G32170.1	-0.279197	0.335774	0.659754	-1.0683	0.318303	0.0314647
C08034D12	Fiber protein Fb32 (unigene aC08034D12SK_c)	AT2G16575.1	-0.518379	0.29963	0.311482	-1.06968	0.29963	0.0235126
KN0AAP4YF07	Calcineurin B-like protein 2 (unigene aCL5390Contig1)	AT4G26570.1	-0.4917	0.237213	0.221322	-1.07027	0.237213	0.00758248
C31707D08	Peptidyl-prolyl cis-trans isomerase-related-like protein (unigene aCL3112Contig1)	AT3G66654.2	-0.0136782	0.288193	0.984448	-1.07075	0.288193	0.019591
C20002E09	At2g42280 (unigene aC20002E09SK_c)	AT2G42280.1	-0.700939	0.35319	0.239992	-1.07292	0.35319	0.0484036
C08011C10	Whitefly-induced gp91-phox (unigene aCL7567Contig1)	AT5G47910.1	-0.419493	0.336533	0.483012	-1.07471	0.336533	0.0390545
C31701B01	T1J1.5 protein (unigene aC31701B01EF_c)	AT4G04940.1	-0.601285	0.235768	0.130117	-1.07841	0.235768	0.00625542
C31304E05	Syntaxin 132 (unigene aCL7342Contig1)	AT5G08080.1	-0.326115	0.262838	0.484834	-1.07951	0.262838	0.0115923
C20008D02	34 kDa outer mitochondrial membrane protein porin (unigene aCL4177Contig1)	AT3G01280.1	-0.688298	0.2595	0.115252	-1.08122	0.2595	0.0106439
C32009D10	Putative fatty acid elongase (unigene aC32009D10EF_c)	AT5G04530.1	-0.586121	0.199187	0.0816885	-1.08269	0.199187	0.00232668
C01005D11	no annotation available (unigene aC01005D11SK_c)	0	-0.377721	0.193215	0.247937	-1.08449	0.193215	0.00189555
C34101H07	Aspartate carbamoyltransferase 1	AT3G20330.1	-0.0399037	0.339735	0.958187	-1.09048	0.339735	0.0383221
C31107E08	Putative DnaJ homolog	AT3G12170.1	-0.607473	0.215246	0.0945747	-1.09158	0.215246	0.00356323
IC0AAA73CC03	Probable WRKY transcription factor 47 (unigene aIC0AAA73CC03RM1_c)	AT4G01720.1	-0.727476	0.252299	0.087533	-1.09926	0.252299	0.00826268
C31803B01	Similarity to embryo-specific protein 3 (unigene aCL5840Contig1)	AT2G41470.1	-0.446623	0.297562	0.384353	-1.09987	0.297562	0.0201009
C01020A11	At1g34220 (unigene aCL926Contig3)	AT1G25420.1	-0.581559	0.287562	0.230674	-1.10648	0.287562	0.0162212
C32001B05	AT5g17440/K3M16_10 (unigene aC32001B05EF_c)	AT5G17440.1	0.275565	0.252768	0.549334	-1.10655	0.252768	0.00806091
C31809H09	Farnesyldiphosphate synthase (unigene aCL9351Contig1)	AT4G17190.1	-0.200402	0.347142	0.773845	-1.10722	0.347142	0.0392008
C03001G03	no annotation available (unigene aC03001G03Rv_c)	0	-0.845911	0.309662	0.105223	-1.10873	0.309662	0.0231798
C08011H05	Similarity to SF16 protein (unigene aCL1533Contig1)	AT3G22190.1	0.061593	0.277065	0.918297	-1.11363	0.277065	0.0129414
C31200B01	no annotation available (unigene aCL5399Contig1)	0	0.585626	0.228156	0.149679	-1.11502	0.306103	0.033368
C34101F09	At4g00840 (unigene aCL6669Contig1)	AT4G00840.1	-0.749823	0.284898	0.118133	-1.11953	0.284898	0.0145654
C06003H09	no annotation available (unigene aC06003H09SK_c)	0	-0.934049	0.290726	0.0581841	-1.12523	0.290726	0.0157465
KN0AAP10YD11	OSJNBa0035M09.9 protein (unigene aCL3903Contig2)	AT1G16860.1	-0.569907	0.187599	0.072422	-1.12732	0.187599	0.00128227
C31801G11	4-methyl-5(B-hydroxyethyl)-thiazole monophosphate biosynthesis protein	AT1G53280.1	0.25618	0.300932	0.651177	-1.12798	0.300932	0.0186656
C08010C09	no annotation available (unigene aC08010C09SK_c)	AT1G23800.1	-0.942511	0.318278	0.0794767	-1.13391	0.318278	0.0237335
C34209E02	Putative Ribosomal RNA processing protein (unigene aCL8189Contig1)	AT1G77680.1	-1.07355	0.339572	0.0623	-1.13478	0.339572	0.0321431
C02017B01	no annotation available (unigene aCL6646Contig1)	0	-0.798836	0.258861	0.0681281	-1.14242	0.258861	0.00768053
C18009A10	Putative clathrin assembly protein At5g35200 (unigene aC18009A10Rv_c)	AT5G35200.1	-0.555664	0.235569	0.159788	-1.14717	0.235569	0.00448489
C34101E08	OSJNBa0084K01.13 protein (unigene aCL5508Contig1)	AT5G13240.1	-0.634108	0.255704	0.140179	-1.15325	0.255704	0.00680071
C31803H08	Protein At4g22340 (unigene aC31803H08EF_c)	AT4G22340.3	-0.700187	0.283631	0.142031	-1.1559	0.283631	0.0120211
C31206E07	no annotation available (unigene aC31206E07EF_c)	0	-0.63544	0.271858	0.163255	-1.16159	0.271858	0.00922749
C34006E10	Expressed protein (unigene aCL4236Contig2)	AT2G28305.1	-0.654375	0.239162	0.104614	-1.16289	0.239162	0.00451062
C34103G01	expressed protein (unigene aCL8614Contig1)	AT1G45688.2	-0.524362	0.328043	0.354949	-1.16558	0.366763	0.041959
C34106C03	Proteasome subunit alpha type 7 (unigene aCL1669Contig1)	AT5G66140.1	0.445546	0.313563	0.414079	-1.1686	0.313563	0.0192927
C06021B09	no annotation available (unigene aC06021B09SK_c)	0	-0.963128	0.383864	0.135906	-1.1703	0.383864	0.0477087
C06019D11	no annotation available (unigene aC06019D11SK_c)	0	-0.470612	0.223299	0.210448	-1.17146	0.223299	0.00290184
C34209D06	Alpha-mannosidase (unigene aC34209D06EF_c)	AT5G66150.1	0.482184	0.323277	0.387938	-1.17153	0.323277	0.0218748
C05133A10	T6J4.13 protein (unigene aC05133A10SK_c)	AT1G13380.1	0.0299027	0.374461	0.973801	-1.17804	0.374461	0.0416014
C31808D08	F6I1.10 protein (unigene aCL7007Contig1)	AT1G16900.1	-0.508474	0.377774	0.44164	-1.17831	0.377774	0.0432379
C20004C12	Arginine/serine-rich splicing factor RSP31 (unigene aCL5416Contig1)	AT3G61860.1	-1.06041	0.320166	0.0517616	-1.18068	0.320166	0.0202709
C34108E11	Partially similar to pantothenate kinase family protein (unigene aCL4124Contig1)	AT1G60440.1	-0.260568	0.320848	0.667834	-1.18113	0.320848	0.0204286
C08014E12	Transposase (unigene aC08014E12SK_c)	0	-0.227418	0.215548	0.563459	-1.1887	0.215548	0.00211992
C04033G11	no annotation available (unigene aC04033G11SK_c)	0	-1.05657	0.394222	0.111501	-1.18929	0.394222	0.0498334
C32201H08	F15K9.7 protein (unigene aCL9112Contig1)	AT1G03330.1	-0.83992	0.362276	0.166471	-1.19211	0.362276	0.0344536
C07003A07	no annotation available (unigene aC07003A07SK_c)	0	-0.799417	0.309542	0.128687	-1.19578	0.346078	0.0292394
C34207F07	Predicted protein (unigene aCL7110Contig1)	AT3G63030.1	0.142803	0.216444	0.736782	-1.20168	0.216444	0.00203477
C34207B07	FCA gamma (unigene aCL2817Contig1)	AT4G16280.3	-0.367757	0.363046	0.582675	-1.21028	0.363046	0.0325332
C07011H07	Putative PHD-type zinc finger protein (unigene aCL8537Contig1)	AT2G36720.1	-0.714894	0.307131	0.164749	-1.21034	0.307131	0.0143907
C06011D06	Gb|AAD21732.1 (unigene aCL1758Contig1)	AT5G23240.1	-0.387401	0.246706	0.361494	-1.21102	0.246706	0.00428938
C31705C04	Putative leucine-rich repeat protein (unigene aCL603Contig1)	AT3G43740.1	-0.320005	0.33786	0.610573	-1.21684	0.33786	0.0226164
IC0AAA5AE03	no annotation available (unigene aCL39Contig5)	0	-0.438045	0.258862	0.323371	-1.22359	0.258862	0.0052182
C34205A08	Gb|AAF04880.1 (unigene aC34205A08EF_c)	AT1G70640.1	-0.790973	0.385916	0.224042	-1.22374	0.385916	0.0401727
C31701H10	Putative UDP-glucosyl transferase (unigene aCL6758Contig1)	AT3G02100.1	-0.512423	0.206475	0.146732	-1.22527	0.206475	0.00195138
IC0AAA79BH03	Putative glycolate oxidase (Putative (S)-2-hydroxy-acid oxidase) (unigene aCL1498Contig2)	AT3G14420.2	-0.874189	0.388998	0.179897	-1.23222	0.388998	0.0403774
C31810A06	AT5g21070/T10F18_100 (unigene aCL5144Contig1)	AT5G21070.1	-0.719916	0.364598	0.242976	-1.23849	0.364598	0.0298283
C34206H07	At1g31070/F17F8_1 (unigene aCL2022Contig1)	AT1G31070.2	-0.597476	0.24276	0.142958	-1.24424	0.24276	0.00332537
KN0AAP1YC21	AT5g04420/T32M21_20 (unigene aKN0AAP1YC21FM1_c)	AT5G04420.3	-0.334336	0.176508	0.267291	-1.25166	0.197342	0.00109777
C31405E06	Glyceraldehyde-3-phosphate dehydrogenase B	AT1G42970.1	-0.295175	0.1838	0.35036	-1.25292	0.1838	0.00061903
C05075B02	T14E10.50 (unigene aC05075B02SK_c)	AT3G54480.1	-0.342249	0.26482	0.463455	-1.26256	0.26482	0.00502353
C05065E02	Cytochrome P450 (unigene aC05065E02SK_c)	AT3G14680.1	-0.696247	0.302437	0.169647	-1.26297	0.302437	0.0105042
C31802D06	Monodehydroascorbate reductase (unigene aCL3818Contig1)	AT1G63940.2	-0.7377	0.37412	0.243556	-1.2635	0.37412	0.0306397
C07007G02	F23N19.15 (unigene aCL3605Contig1)	AT1G62780.1	-0.237607	0.31511	0.694962	-1.26436	0.31511	0.01307
C31801A11	Arabidopsis thaliana genomic DNA	AT5G42370.1	-0.5489	0.252508	0.195455	-1.26599	0.252508	0.00381168
KN0AAP7YM18	no annotation available (unigene aKN0AAP7YM18FM1_c)	0	-1.11739	0.419752	0.1138	-1.26961	0.419752	0.0493441
C31603B01	Putative short chain dehydrogenase/reductase (unigene aC31603B01EF_c)	AT4G09750.1	-0.586898	0.37276	0.362317	-1.27426	0.416758	0.0494289
C31808E09	Putative riboflavin synthase alpha chain (unigene aCL3126Contig1)	AT2G20690.1	-0.920702	0.33957	0.107317	-1.27459	0.33957	0.0185327
C02013H01	no annotation available (unigene aC02013H01SK_c)	0	-0.696524	0.302902	0.170227	-1.27659	0.302902	0.00997859
C31003G12	Alcohol dehydrogenase (unigene aCL2944Contig1)	AT5G42250.1	-0.868124	0.340689	0.130359	-1.27732	0.340689	0.0186519
C31404C09	Gb|AAD46013.1 (unigene aCL1848Contig1)	AT5G51150.1	-0.257034	0.215477	0.505424	-1.27981	0.215477	0.00138661
C34103G03	Acetolactate synthase small subunit (unigene aC34103G03EF_c)	AT2G31810.1	0.585155	0.299217	0.247857	-1.28099	0.299217	0.0091014
KN0AAP12YH08	Similarity to ABC transporter (unigene aCL7300Contig1)	AT5G61700.1	-0.956963	0.354505	0.109057	-1.28974	0.354505	0.0214189
C31708C08	no annotation available (unigene aCL6652Contig1)	0	-0.120433	0.284561	0.836994	-1.2913	0.284561	0.00655289
C01018D12	At1g42440/F7F22_7 (unigene aCL5724Contig1)	AT1G42440.1	0.103903	0.414171	0.90632	-1.30217	0.414171	0.0417101
C06019H02	Actin-11 (unigene aCL7196Contig1)	AT5G09810.1	-0.498795	0.204027	0.145808	-1.31092	0.204027	0.000863487
C34010E08	Wts2L (unigene aCL818Contig1)	AT2G47140.1	-0.092385	0.227206	0.844229	-1.31291	0.227206	0.00160588
C05076F03	Putative RNA helicase (unigene aCL3632Contig1)	AT3G26560.1	-0.895746	0.29872	0.0757553	-1.31298	0.29872	0.0078605
IC0AAA29CC05	no annotation available (unigene aCL39Contig4)	0	-0.403923	0.385028	0.566163	-1.31349	0.385028	0.0291278
C06014B11	no annotation available (unigene aCL8049Contig1)	0	-0.710487	0.252996	0.0962859	-1.31575	0.252996	0.00306698
C31207C07	Dehydrin (unigene aC31207C07EF_c)	AT1G76180.1	0.244715	0.347548	0.717412	-1.31805	0.347548	0.0175141
KN0AAP9YK07	no annotation available (unigene aKN0AAP9YK07FM1_c)	AT5G50530.1	-0.824901	0.306558	0.110169	-1.32513	0.306558	0.00859475
C31305C04	Putative histone deacetylase (unigene aC31305C04EF_c)	AT3G44750.1	-0.375215	0.342448	0.547036	-1.34652	0.342448	0.0145191
KN0AAK1BG04	no annotation available (unigene aKN0AAK1BG04FM2_c)	0	-1.18332	0.402468	0.0820153	-1.35349	0.402468	0.0311658
C31701G12	Proteasome subunit alpha type 4 (unigene aCL1702Contig1)	AT3G22110.1	-0.775769	0.334203	0.165994	-1.3626	0.334203	0.0119928
C31106H08	Dehydrin (unigene aCL53Contig4)	AT1G76180.1	0.340271	0.449593	0.693129	-1.37267	0.449593	0.0474048
C08020A03	no annotation available (unigene aCL7328Contig1)	0	-0.749785	0.381783	0.24571	-1.37792	0.381783	0.022337
C04010D09	Transaldolase (unigene aCL914Contig1)	AT5G13420.1	-0.290376	0.303217	0.605551	-1.38067	0.303217	0.0064097
C34202F07	At5g03370 (unigene aCL5255Contig1)	AT5G03370.1	-0.165899	0.424244	0.849306	-1.38466	0.424244	0.0356833
C31704A05	no annotation available (unigene aC31704A05EF_c)	0	-0.327639	0.386603	0.65286	-1.3847	0.386603	0.0231519
C07006B02	Pom14 protein (unigene aCL4897Contig1)	AT2G28900.1	-0.438159	0.357288	0.491219	-1.39173	0.357288	0.0152685
C06018E06	no annotation available (unigene aCL50Contig2)	0	-0.565459	0.386312	0.39834	-1.40599	0.386312	0.0213945
C34002B06	Beta 1	AT5G53340.1	-0.680433	0.233996	0.0880927	-1.40973	0.233996	0.0014972
C34110F06	Putative Serine/threonine-protein kinase (unigene aC34110F06EF_c)	AT2G20495.1	-0.619021	0.257539	0.1521	-1.41044	0.257539	0.00221873
C31404H11	no annotation available (unigene aC31404H11EF_c)	0	0.130994	0.246417	0.792478	-1.4115	0.246417	0.00166512
C18018F01	T7N9.26 (unigene aC18018F01Rv_c)	AT1G27200.1	-1.46091	0.453015	0.0572689	-1.41678	0.453015	0.0426923
C05068G03	Homogentisate geranylgeranyl transferase (unigene aCL895Contig2)	AT2G18950.1	-0.0379434	0.348177	0.962053	-1.42572	0.348177	0.0117782
C34009B07	Putative early light induced protein (unigene aCL5Contig15)	AT3G22840.1	-0.921205	0.406594	0.176112	-1.42779	0.406594	0.0253569
C31207D09	Putative membrane transporter (unigene aCL854Contig2)	AT2G43330.1	-0.683826	0.251689	0.106655	-1.4456	0.251689	0.00163849
C31810B09	Putative WRKY transcription factor (unigene aCL2826Contig2)	AT1G29280.1	-0.237894	0.403155	0.768776	-1.4462	0.403155	0.0230471
C05075A03	Putative sulfolipid synthase (unigene aC05075A03SK_c)	AT5G01220.1	-0.40808	0.354411	0.523508	-1.46133	0.354411	0.011332
C01013G06	no annotation available (unigene aCL144Contig1)	0	-0.905438	0.33488	0.108348	-1.46675	0.33488	0.0080415
C08007A08	no annotation available (unigene aC08007A08SK_c)	0	-0.894743	0.321421	0.0989555	-1.50233	0.321421	0.0055583
C31106C08	SOUL-like protein (unigene aCL2437Contig1)	AT1G17100.1	-0.672997	0.244607	0.102582	-1.5243	0.244607	0.00102457
C34007F10	Thiazole biosynthetic enzyme	AT5G54770.1	-0.653074	0.332711	0.246005	-1.55468	0.332711	0.00556183
C31708G06	Phytoene synthase (unigene aCL4078Contig1)	AT5G17230.2	-0.662743	0.319464	0.217855	-1.5743	0.319464	0.004197
C02026F05	MADS-box protein 2 (unigene aCL7133Contig1)	AT5G15800.1	-0.578311	0.428491	0.442145	-1.57641	0.428491	0.0218464
C31703C06	Nod-facor receptor 1b (unigene aCL5483Contig1)	AT3G21630.1	-0.170466	0.278178	0.759121	-1.59744	0.278178	0.0016385
C31709C08	Salt tolerance protein (unigene aCL1183Contig1)	AT2G44060.2	-0.717792	0.405907	0.299897	-1.59942	0.405907	0.0143958
C04032F07	Ubiquitin-specific protease 26 (unigene aC04032F07SK_c)	AT3G49600.1	-0.349234	0.308033	0.5308	-1.60849	0.308033	0.00298795
C31804B08	Temperature-induced lipocalin (unigene aCL1556Contig1)	AT5G58070.1	-0.700988	0.376237	0.27266	-1.62078	0.376237	0.00877799
C07004C08	T13D8.29 protein (unigene aC07004C08SK_c)	AT1G60420.1	-1.03214	0.529683	0.249501	-1.62139	0.529683	0.0468466
C02008F08	no annotation available (unigene aC02008F08SK_c)	0	-0.555621	0.210162	0.116228	-1.66162	0.210162	0.000233287
C18021E12	Isoleucine-tRNA ligase-like protein (unigene aC18021E12Rv_c)	AT4G10320.1	-0.808676	0.277839	0.0847864	-1.66859	0.277839	0.0012872
C31105E02	F26K24.7 protein (unigene aC31105E02EF_c)	AT3G11780.1	-0.928583	0.487626	0.261619	-1.68271	0.487626	0.0276532
IC0AAA17DE06	Protein At3g54000 (unigene aCL4894Contig1)	AT3G54000.3	-0.451356	0.279673	0.348043	-1.69294	0.279673	0.00120753
C31703E02	Dual specificity protein phosphatase 12	AT4G18593.1	-0.958313	0.32995	0.0854446	-1.72785	0.32995	0.00294044
C01011E04	Receptor-like protein kinase (unigene aC01011E04SK_c)	AT5G58300.1	-1.84977	0.572599	0.0598848	-1.74188	0.512148	0.0314647
C34103C02	Dehydrin (unigene aC34103C02EF_c)	AT1G76180.1	0.270692	0.420469	0.74465	-1.74924	0.420469	0.0107444
C34105G10	Allyl alcohol dehydrogenase (unigene aCL160Contig4)	AT3G03080.1	-0.575706	0.304136	0.264658	-1.75337	0.304137	0.00161151
C05809C10	COR15 (unigene aCL6Contig6)	0	-0.225688	0.406629	0.783285	-1.75338	0.406629	0.00874907
C31709H02	Fe-superoxide dismutase 1 (unigene aCL8011Contig1)	AT5G51100.1	-0.374024	0.446702	0.659871	-1.76629	0.446702	0.0188466
C08030F10	no annotation available (unigene aC08030F10SK_c)	AT1G69800.1	-0.962364	0.482622	0.237592	-1.79425	0.482622	0.0195661
C16012B01	Gb|AAF26010.1 (unigene aCL5404Contig1)	AT5G38050.1	-0.672021	0.255424	0.118187	-1.89788	0.255424	0.000349778
IC0AAA12BH06	Arabidopsis thaliana genomic DNA	AT3G20490.1	-0.894717	0.400815	0.183088	-1.93533	0.400815	0.00469396
C31206E04	Pathogenesis-related protein PR10A (unigene aCL46Contig3)	AT1G24020.1	-0.727053	0.329279	0.188531	-2.04688	0.329279	0.00104307
C03001G06	Putative retrotransposon protein (unigene aC03001G06Rv_c)	AT4G23160.1	-0.916662	0.439285	0.215188	-2.04931	0.439285	0.00559441
C34202B02	T1N15.7 (unigene aC34202B02EF_c)	AT1G48460.1	-1.33693	0.479392	0.0985387	-2.06699	0.479392	0.00874907
C05074B01	AT5g54860/MBG8_12 (unigene aC05074B01SK_c)	AT5G54860.1	-1.09616	0.337642	0.0554979	-2.13587	0.337642	0.000933742
KN0AAI1DE12	Lycopene epsilon cyclase (unigene aCL9025Contig1)	AT5G57030.1	-2.45123	0.697473	0.0582561	-2.54531	0.697473	0.0331789
C31802E10	Pathogenesis-related protein 5-1 (unigene aCL5030Contig1)	AT4G11650.1	3.40506	0.555078	0.00375966	3.26637	0.555078	0.00251031
C34109G12	Similarity to ribosomal protein 30S subunit (unigene aC34109G12EF_c)	AT5G24490.1	2.54293	0.438012	0.0029375	2.49103	0.438012	0.00174188
C31205B10	Hydroxycinnamoyl transferase (unigene aCL3152Contig1)	AT5G48930.1	2.10499	0.263665	0.000380858	2.23317	0.263665	0.000142899
C18015C09	phosphoinositide phosphatase family protein	AT5G20840.1	1.92005	0.370767	0.00761262	2.22402	0.370767	0.00180767
C01015B01	Dehydrodolichyl diphosphate synthase 2 (unigene aCL850Contig1)	AT5G58770.1	1.29893	0.284336	0.0111851	2.14443	0.284336	0.000317708
KN0AAB2DD05	no annotation available (unigene aCL133Contig2)	ATMG00030.1	2.05366	0.526977	0.025039	2.06909	0.526977	0.0146062
KN0AAL2CE07	Putative oxidoreductase	AT1G52790.1	2.36908	0.499963	0.0221756	2.00423	0.53029	0.0329565
C32107F04	Caffeoyl-CoA O-methyltransferase 2 (unigene aCL139Contig2)	AT4G34050.1	1.39309	0.406875	0.0449547	1.96196	0.406875	0.00471838
C07008B08	no annotation available (unigene aCL1370Contig4)	0	1.89373	0.54814	0.0430568	1.94412	0.54814	0.0242094
C34203D09	Emb|CAB55405.1 (unigene aCL2936Contig1)	AT5G60570.1	2.40241	0.379956	0.00177649	1.90307	0.379956	0.00381991
C08016C09	no annotation available (unigene aC08016C09SK_c)	AT5G42750.1	0.93321	0.211099	0.0135022	1.88987	0.211099	9.79777e-05
C31710A07	NAC domain protein NAC5 (unigene aCL5303Contig1)	AT5G61430.1	1.34297	0.301956	0.0129817	1.77654	0.301956	0.00145543
IC0AAA64BG06	Gb|AAB82637.1 (unigene aCL3606Contig1)	AT5G58960.1	1.34013	0.192677	0.000939403	1.73985	0.192677	9.24971e-05
IC0AAA11AG01	9-cis-epoxycarotenoid dioxygenase 2 (unigene aCL1835Contig2)	AT1G30100.1	2.1614	0.434503	0.00723833	1.7328	0.434503	0.0135272
C08034D06	F6D8.3 (unigene aCL3860Contig1)	AT1G52720.1	1.63754	0.270485	0.00219534	1.63368	0.270485	0.00122988
C31809D04	Protein At3g14850 (unigene aCL449Contig2)	AT3G14850.2	1.37647	0.411608	0.0496112	1.62306	0.411608	0.0143778
C31209F06	no annotation available (unigene aC31209F06EF_c)	0	1.77785	0.388208	0.0111012	1.61091	0.388208	0.0108828
C02011A11	Putative UDP-glucuronate decarboxylase 2 (unigene aCL1799Contig2)	AT2G28760.1	1.67217	0.311535	0.00478007	1.57288	0.311535	0.00365007
C06018H10	no annotation available (unigene aC06018H10SK_c)	0	0.901319	0.260134	0.0425121	1.54768	0.260134	0.0013703
C01001G08	Chloroplast ATP synthase a chain precursor (unigene aCL1042Contig1)	ATCG00150.1	1.85664	0.426863	0.0144237	1.54729	0.426863	0.0218464
C08035B12	Putative RING zinc finger protein (unigene aCL7081Contig1)	AT4G27470.1	1.44496	0.293811	0.00765673	1.53907	0.293811	0.00293655
C21001B11	Low temperature-induced protein lt101.1 (unigene aC21001B11Rv_c)	AT2G38905.1	1.63765	0.379991	0.0166402	1.52325	0.379991	0.0143778
C08039F09	Expressed protein (unigene aCL1077Contig2)	AT2G39570.1	1.80932	0.365809	0.00750272	1.4916	0.365809	0.0119913
KN0AAB1AH09	Lipase SIL1 (unigene aKN0AAB1AH09ZM1_c)	AT5G40990.1	1.66336	0.338588	0.0076981	1.47854	0.338588	0.00816011
IC0AAA76CG06	GRAS family transcription factor	AT1G50600.1	0.74881	0.217884	0.0441665	1.4266	0.217884	0.000782645
C02012D12	Alkaline alpha galactosidase I (unigene aCL6Contig19)	AT1G55740.1	1.73158	0.351072	0.00761262	1.42005	0.351072	0.0125699
C04035H04	Amino acid permease 6 (unigene aC04035H04SK_c)	AT5G49630.1	1.56588	0.290074	0.00463735	1.402	0.290074	0.00467041
C06008F07	no annotation available (unigene aCL6970Contig1)	0	1.60926	0.326869	0.00763694	1.40008	0.326869	0.00907446
[truncated: 305 more rows]

## Sheet: Both AZ-C & FR
EST	Description & Unigene	Ath Orthologue	M 12h	SE 12h	P-Value 12h	M 24h	SE 24h	P-Value 24h
[truncated: 2,001 more rows]
